# Supplementary material for: Network-based identification of miRNAs and transcription factors and in silico drug screening targeting δ-secretase involved in Alzheimer's disease
Source: Heliyon. 2021 Nov 29;7(12):e08502. doi: 10.1016/j.heliyon.2021.e08502 (PMC8668832; doi:10.1016/j.heliyon.2021.e08502)
Supplement: Table S1 — Gene enrichment. [file mmc1.xlsx]

## Sheet: Table S1 
Table S1: Gene enrichmnet

## Sheet: Gene Ontology
Sheet1: Gene Ontology
MyList	Gene ID	Description	Biological Process (GO)	Kinase Class (UniProt)	Protein Function (Protein Atlas)	Subcellular Location (Protein Atlas)	Drug (DrugBank)	Canonical Pathways_x000D_	Hallmark Gene Sets_x000D_	hsa04612 Antigen processing and present	GO:0001817 regulation of cytokine product	R-HSA-196791 Vitamin D (calciferol) metabol	R-HSA-1679131 Trafficking and processing of	GO:0002274 myeloid leukocyte activation	GO:0048872 homeostasis of number of cells	GO:0032103 positive regulation of respons	GO:0018215 protein phosphopantetheinylati	GO:0034381 plasma lipoprotein particle cl	GO:0051607 defense response to virus	WP2877 Vitamin D Receptor Pathway
HLA-DRB1	3123	major histocompatibility complex, class II, DR beta 1	GO:0002491 antigen processing and presentation of endogenous peptide antigen via MHC class II;GO:0002469 myeloid dendritic cell antigen processing and presentation;GO:0002399 MHC class II protein complex assembly		Disease related genes				(M5913)HALLMARK INTERFERON GAMMA RESPONSE	1	1	0	0	1	1	0	0	0	1	1
CD74	972	CD74 molecule	GO:2000448 positive regulation of macrophage migration inhibitory factor signaling pathway;GO:0002901 mature B cell apoptotic process;GO:0002905 regulation of mature B cell apoptotic process		CD markers; Disease related genes; Cancer-related genes:Candidate cancer biomarkers	Golgi apparatus (Supported)			(M5911)HALLMARK INTERFERON ALPHA RESPONSE; (M5913)HALLMARK INTERFERON GAMMA RESPONSE; (M5950)HALLMARK ALLOGRAFT REJECTION	1	1	0	0	1	1	1	0	0	0	0
HLA-DQB1	3119	major histocompatibility complex, class II, DQ beta 1	GO:0002381 immunoglobulin production involved in immunoglobulin mediated immune response;GO:0060333 interferon-gamma-mediated signaling pathway;GO:0019886 antigen processing and presentation of exogenous peptide antigen via MHC class II		Predicted intracellular proteins	Rods & Rings (Supported); Additional: Golgi apparatus	Insulin pork			1	0	0	0	0	1	0	0	0	0	0
HLA-DQA1	3117	major histocompatibility complex, class II, DQ alpha 1	GO:0060333 interferon-gamma-mediated signaling pathway;GO:0019886 antigen processing and presentation of exogenous peptide antigen via MHC class II;GO:0002495 antigen processing and presentation of peptide antigen via MHC class II		Predicted intracellular proteins				(M5913)HALLMARK INTERFERON GAMMA RESPONSE; (M5950)HALLMARK ALLOGRAFT REJECTION	1	0	0	0	0	0	0	0	0	0	1
HLA-DQB2	3120	major histocompatibility complex, class II, DQ beta 2	GO:0060333 interferon-gamma-mediated signaling pathway;GO:0019886 antigen processing and presentation of exogenous peptide antigen via MHC class II;GO:0002495 antigen processing and presentation of peptide antigen via MHC class II		Predicted intracellular proteins					1	0	0	0	0	0	0	0	0	0	0
HLA-DRB5	3127	major histocompatibility complex, class II, DR beta 5	GO:0060333 interferon-gamma-mediated signaling pathway;GO:0019886 antigen processing and presentation of exogenous peptide antigen via MHC class II;GO:0002495 antigen processing and presentation of peptide antigen via MHC class II							1	0	0	0	0	0	0	0	0	0	0
GC	2638	GC vitamin D binding protein	GO:0035461 vitamin transmembrane transport;GO:0042359 vitamin D metabolic process;GO:0051180 vitamin transport		Predicted secreted proteins		Vitamin D		(M5948)HALLMARK BILE ACID METABOLISM	0	0	1	0	0	0	0	0	0	0	0
CUBN	8029	cubilin	GO:0015889 cobalamin transport;GO:0042953 lipoprotein transport;GO:0034384 high-density lipoprotein particle clearance		Disease related genes; Predicted intracellular proteins		Hydroxocobalamin			0	0	1	0	0	0	0	0	1	0	0
LGMN	5641	legumain	GO:0006624 vacuolar protein processing;GO:0097264 self proteolysis;GO:0040015 negative regulation of multicellular organism growth		ENZYME proteins:Hydrolases; Enzymes; Peptidases:Cysteine-type peptidases; Cancer-related genes:Candidate cancer biomarkers; Predicted intracellular proteins	Vesicles (Approved); Additional: Nucleoplasm			(M5892)HALLMARK CHOLESTEROL HOMEOSTASIS; (M5946)HALLMARK COAGULATION; (M5921)HALLMARK COMPLEMENT	1	0	1	1	1	0	1	0	0	0	0
CST6	1474	cystatin E/M	GO:0010951 negative regulation of endopeptidase activity;GO:0010466 negative regulation of peptidase activity;GO:0045861 negative regulation of proteolysis		Predicted secreted proteins; Cancer-related genes:Candidate cancer biomarkers	Plasma membrane (Approved); Additional: Cytosol		(M3468)NABA ECM REGULATORS; (M5885)NABA MATRISOME ASSOCIATED; (M5889)NABA MATRISOME		0	0	0	0	0	0	0	0	0	0	1
TLR7	51284	toll like receptor 7	GO:0034154 toll-like receptor 7 signaling pathway;GO:0007252 I-kappaB phosphorylation;GO:0032727 positive regulation of interferon-alpha production		FDA approved drug targets:Small molecule drugs		Imiquimod; Hydroxychloroquine; Isatoribine; ANA971; Golotimod; Resiquimod		(M5947)HALLMARK IL2 STAT5 SIGNALING	1	1	0	1	1	1	1	0	0	1	0
AOC1	26	amine oxidase copper containing 1	GO:0035874 cellular response to copper ion starvation;GO:0120126 response to copper ion starvation;GO:0097184 response to azide		Enzymes; ENZYME proteins:Oxidoreductases; Predicted secreted proteins		Amiloride; Calcium; Diminazene			0	0	0	0	1	0	0	0	0	0	0
CTSL	1514	cathepsin L	GO:0039654 fusion of virus membrane with host endosome membrane;GO:0034230 enkephalin processing;GO:0060309 elastin catabolic process		ENZYME proteins:Hydrolases; Enzymes; Peptidases:Cysteine-type peptidases; Cancer-related genes:Candidate cancer biomarkers; Predicted intracellular proteins	Golgi apparatus;Vesicles (Approved)	L-cysteic acid; Felbinac; Fostamatinib	(M3468)NABA ECM REGULATORS; (M5885)NABA MATRISOME ASSOCIATED; (M5889)NABA MATRISOME	(M5921)HALLMARK COMPLEMENT	1	0	0	1	0	1	0	0	0	0	1
ISG15	9636	ISG15 ubiquitin like modifier	GO:0032020 ISG15-protein conjugation;GO:0045648 positive regulation of erythrocyte differentiation;GO:0030501 positive regulation of bone mineralization		Disease related genes; Predicted secreted proteins; Predicted intracellular proteins				(M5911)HALLMARK INTERFERON ALPHA RESPONSE; (M5913)HALLMARK INTERFERON GAMMA RESPONSE	1	1	0	1	0	1	0	0	0	1	0
GPNMB	10457	glycoprotein nmb	GO:0031954 positive regulation of protein autophosphorylation;GO:0031952 regulation of protein autophosphorylation;GO:0042130 negative regulation of T cell proliferation		Disease related genes; Predicted intracellular proteins		Glembatumumab vedotin		(M5953)HALLMARK KRAS SIGNALING UP	0	1	0	0	1	1	1	0	1	0	0
GPR137B	7107	G protein-coupled receptor 137B	GO:0150032 positive regulation of protein localization to lysosome;GO:0150031 regulation of protein localization to lysosome;GO:0045779 negative regulation of bone resorption		Transporters					0	0	0	0	1	1	0	0	1	0	0
C3AR1	719	complement C3a receptor 1	GO:0002430 complement receptor mediated signaling pathway;GO:0010759 positive regulation of macrophage chemotaxis;GO:0090023 positive regulation of neutrophil chemotaxis		G-protein coupled receptors:Chemokines and chemotactic factors receptors; G-protein coupled receptors:GPCRs excl olfactory receptors				(M5932)HALLMARK INFLAMMATORY RESPONSE; (M5953)HALLMARK KRAS SIGNALING UP	1	1	0	1	1	1	1	0	0	0	0
TPST2	8459	tyrosylprotein sulfotransferase 2	GO:0006478 peptidyl-tyrosine sulfation;GO:0006477 protein sulfation;GO:0051923 sulfation		ENZYME proteins:Transferases; Enzymes; Predicted intracellular proteins				(M5891)HALLMARK HYPOXIA	0	0	0	0	0	0	0	1	0	0	0
LIPA	3988	lipase A, lysosomal acid type	GO:0048873 homeostasis of number of cells within a tissue;GO:0034383 low-density lipoprotein particle clearance;GO:0034381 plasma lipoprotein particle clearance		ENZYME proteins:Hydrolases; Disease related genes; Enzymes; Potential drug targets; Predicted intracellular proteins	Cytosol;Vesicles (Supported); Additional: Nucleoli fibrillar center;Nucleoplasm			(M5921)HALLMARK COMPLEMENT	0	0	1	1	0	1	0	0	1	0	0
HMOX1	3162	heme oxygenase 1	GO:0034395 regulation of transcription from RNA polymerase II promoter in response to iron;GO:0032764 negative regulation of mast cell cytokine production;GO:0006788 heme oxidation		ENZYME proteins:Oxidoreductases; Disease related genes; Enzymes; Potential drug targets; Cancer-related genes:Candidate cancer biomarkers; Predicted intracellular proteins	Golgi apparatus;Plasma membrane (Uncertain)	NADH; Formic acid; Biliverdine IX Alpha; 12-Phenylheme; 2-Phenylheme; Verdoheme; Stannsoporfin; 1-({2-[2-(4-CHLOROPHENYL)ETHYL]-1,3-DIOXOLAN-2-YL}METHYL)-1H-IMIDAZOLE; 1-(adamantan-1-yl)-2-(1H-imidazol-1-yl)ethanone	(M65)PID FRA PATHWAY; (M255)PID HIF1 TFPATHWAY	(M5897)HALLMARK IL6 JAK STAT3 SIGNALING; (M5941)HALLMARK UV RESPONSE UP; (M5902)HALLMARK APOPTOSIS	1	1	0	0	1	1	1	0	1	0	0
PRKCH	5583	protein kinase C eta	GO:0034351 negative regulation of glial cell apoptotic process;GO:0050861 positive regulation of B cell receptor signaling pathway;GO:0034350 regulation of glial cell apoptotic process	AGC Ser/Thr protein kinase family	Kinases:AGC Ser/Thr protein kinases; Disease related genes; ENZYME proteins:Transferases; Enzymes; Cancer-related genes:Candidate cancer biomarkers; Potential drug targets; Predicted intracellular proteins	Cytosol (Approved); Additional: Plasma membrane		(M113)PID NFAT 3PATHWAY; (M99)PID TXA2PATHWAY; (M8)PID ENDOTHELIN PATHWAY	(M5947)HALLMARK IL2 STAT5 SIGNALING	1	0	0	0	0	0	0	0	0	0	1
IGF2BP3	10643	insulin like growth factor 2 mRNA binding protein 3	GO:0051028 mRNA transport;GO:0043488 regulation of mRNA stability;GO:0043487 regulation of RNA stability		Predicted intracellular proteins	Cytosol (Supported)				0	1	0	0	0	0	0	0	0	0	0
TES	26136	testin LIM domain protein	GO:0008285 negative regulation of cell proliferation;GO:0042127 regulation of cell proliferation;GO:0008283 cell proliferation		Predicted intracellular proteins	Cytosol;Focal adhesion sites (Supported); Additional: Cell Junctions;Plasma membrane			(M5891)HALLMARK HYPOXIA; (M5924)HALLMARK MTORC1 SIGNALING	0	1	0	0	0	0	0	0	0	0	0
PPP2R3C	55012	protein phosphatase 2 regulatory subunit B''gamma	GO:0002759 regulation of antimicrobial humoral response;GO:0045579 positive regulation of B cell differentiation;GO:0051900 regulation of mitochondrial depolarization		Predicted intracellular proteins	Nucleoplasm (Supported); Additional: Cytosol;Golgi apparatus				1	0	0	0	0	1	0	0	0	0	0
HNRNPH2	3188	heterogeneous nuclear ribonucleoprotein H2	GO:0043484 regulation of RNA splicing;GO:0000377 RNA splicing, via transesterification reactions with bulged adenosine as nucleophile;GO:0000398 mRNA splicing, via spliceosome		Disease related genes; Predicted intracellular proteins	Nucleoplasm (Enhanced)				0	0	0	0	0	0	0	0	0	0	0
PIGK	10026	phosphatidylinositol glycan anchor biosynthesis class K	GO:0016255 attachment of GPI anchor to protein;GO:0006506 GPI anchor biosynthetic process;GO:0006505 GPI anchor metabolic process		Peptidases:Cysteine-type peptidases; Enzymes; Predicted intracellular proteins					0	0	0	0	0	0	0	1	0	0	0
ATG7	10533	autophagy related 7	GO:0039521 suppression by virus of host autophagy;GO:0090298 negative regulation of mitochondrial DNA replication;GO:1901859 negative regulation of mitochondrial DNA metabolic process		Predicted intracellular proteins; Transporters	Cytosol (Supported); Additional: Nucleoplasm;Plasma membrane				1	0	0	0	1	1	0	1	0	1	0
USP17L2	377630	ubiquitin specific peptidase 17 like family member 2	GO:0071586 CAAX-box protein processing;GO:0080120 CAAX-box protein maturation;GO:1900245 positive regulation of MDA-5 signaling pathway		Peptidases:Cysteine-type peptidases; Enzymes; Predicted intracellular proteins; ENZYME proteins:Hydrolases					1	1	0	1	0	1	1	1	0	1	0
PDIA5	10954	protein disulfide isomerase family A member 5	GO:0036498 IRE1-mediated unfolded protein response;GO:0030968 endoplasmic reticulum unfolded protein response;GO:0034620 cellular response to unfolded protein		ENZYME proteins:Isomerase; Enzymes; Predicted intracellular proteins	Golgi apparatus;Nucleoplasm (Supported); Additional: Nucleoli fibrillar center			(M5922)HALLMARK UNFOLDED PROTEIN RESPONSE	0	0	0	0	0	0	0	1	0	0	0

## Sheet: Enrichment
Sheet2: Enrichment
Category	Term	Description	LogP	Log(q-value)	InTerm_InList	Genes	Symbols
KEGG Pathway	hsa04612	Antigen processing and presentation	-13.8245	-9.46662	8/82	972,1514,3117,3119,3120,3123,3127,5641,719,5583,51284,377630,10533,9636,3162,55012	CD74,CTSL,HLA-DQA1,HLA-DQB1,HLA-DQB2,HLA-DRB1,HLA-DRB5,LGMN,C3AR1,PRKCH,TLR7,USP17L2,ATG7,ISG15,HMOX1,PPP2R3C
KEGG Pathway	hsa04612	Antigen processing and presentation	-13.8245	-9.46662	8/82	972,1514,3117,3119,3120,3123,3127,5641	CD74,CTSL,HLA-DQA1,HLA-DQB1,HLA-DQB2,HLA-DRB1,HLA-DRB5,LGMN
GO Biological Processes	GO:0019886	antigen processing and presentation of exogenous peptide antigen via MHC class II	-13.1479	-9.21609	8/99	972,1514,3117,3119,3120,3123,3127,5641	CD74,CTSL,HLA-DQA1,HLA-DQB1,HLA-DQB2,HLA-DRB1,HLA-DRB5,LGMN
GO Biological Processes	GO:0002495	antigen processing and presentation of peptide antigen via MHC class II	-13.0064	-9.21609	8/103	972,1514,3117,3119,3120,3123,3127,5641	CD74,CTSL,HLA-DQA1,HLA-DQB1,HLA-DQB2,HLA-DRB1,HLA-DRB5,LGMN
GO Biological Processes	GO:0002504	antigen processing and presentation of peptide or polysaccharide antigen via MHC class II	-12.9719	-9.21609	8/104	972,1514,3117,3119,3120,3123,3127,5641	CD74,CTSL,HLA-DQA1,HLA-DQB1,HLA-DQB2,HLA-DRB1,HLA-DRB5,LGMN
Reactome Gene Sets	R-HSA-2132295	MHC class II antigen presentation	-12.3755	-8.71661	8/123	972,1514,3117,3119,3120,3123,3127,5641	CD74,CTSL,HLA-DQA1,HLA-DQB1,HLA-DQB2,HLA-DRB1,HLA-DRB5,LGMN
KEGG Pathway	ko04612	Antigen processing and presentation	-11.8882	-8.30844	7/77	972,1514,3117,3119,3123,3127,5641	CD74,CTSL,HLA-DQA1,HLA-DQB1,HLA-DRB1,HLA-DRB5,LGMN
GO Biological Processes	GO:0002478	antigen processing and presentation of exogenous peptide antigen	-11.0954	-7.58258	8/177	972,1514,3117,3119,3120,3123,3127,5641	CD74,CTSL,HLA-DQA1,HLA-DQB1,HLA-DQB2,HLA-DRB1,HLA-DRB5,LGMN
Reactome Gene Sets	R-HSA-202430	Translocation of ZAP-70 to Immunological synapse	-11.0309	-7.57612	5/19	3117,3119,3120,3123,3127	HLA-DQA1,HLA-DQB1,HLA-DQB2,HLA-DRB1,HLA-DRB5
GO Biological Processes	GO:0019884	antigen processing and presentation of exogenous antigen	-10.941	-7.53739	8/185	972,1514,3117,3119,3120,3123,3127,5641	CD74,CTSL,HLA-DQA1,HLA-DQB1,HLA-DQB2,HLA-DRB1,HLA-DRB5,LGMN
GO Biological Processes	GO:0048002	antigen processing and presentation of peptide antigen	-10.7755	-7.41758	8/194	972,1514,3117,3119,3120,3123,3127,5641	CD74,CTSL,HLA-DQA1,HLA-DQB1,HLA-DQB2,HLA-DRB1,HLA-DRB5,LGMN
Reactome Gene Sets	R-HSA-202427	Phosphorylation of CD3 and TCR zeta chains	-10.6768	-7.36034	5/22	3117,3119,3120,3123,3127	HLA-DQA1,HLA-DQB1,HLA-DQB2,HLA-DRB1,HLA-DRB5
Reactome Gene Sets	R-HSA-389948	PD-1 signaling	-10.5707	-7.31788	5/23	3117,3119,3120,3123,3127	HLA-DQA1,HLA-DQB1,HLA-DQB2,HLA-DRB1,HLA-DRB5
GO Biological Processes	GO:0002757	immune response-activating signal transduction	-10.5618	-7.31788	11/664	719,1514,3117,3119,3120,3123,3127,5583,5641,51284,377630	C3AR1,CTSL,HLA-DQA1,HLA-DQB1,HLA-DQB2,HLA-DRB1,HLA-DRB5,PRKCH,LGMN,TLR7,USP17L2
GO Biological Processes	GO:0002764	immune response-regulating signaling pathway	-10.3303	-7.11857	11/698	719,1514,3117,3119,3120,3123,3127,5583,5641,51284,377630	C3AR1,CTSL,HLA-DQA1,HLA-DQB1,HLA-DQB2,HLA-DRB1,HLA-DRB5,PRKCH,LGMN,TLR7,USP17L2
GO Biological Processes	GO:0019882	antigen processing and presentation	-10.1248	-6.94298	8/234	972,1514,3117,3119,3120,3123,3127,5641	CD74,CTSL,HLA-DQA1,HLA-DQB1,HLA-DQB2,HLA-DRB1,HLA-DRB5,LGMN
GO Biological Processes	GO:0002253	activation of immune response	-10.0105	-6.85675	11/748	719,1514,3117,3119,3120,3123,3127,5583,5641,51284,377630	C3AR1,CTSL,HLA-DQA1,HLA-DQB1,HLA-DQB2,HLA-DRB1,HLA-DRB5,PRKCH,LGMN,TLR7,USP17L2
KEGG Pathway	hsa05150	Staphylococcus aureus infection	-9.70572	-6.57829	6/80	719,3117,3119,3120,3123,3127	C3AR1,HLA-DQA1,HLA-DQB1,HLA-DQB2,HLA-DRB1,HLA-DRB5
Reactome Gene Sets	R-HSA-202433	Generation of second messenger molecules	-9.65661	-6.554	5/34	3117,3119,3120,3123,3127	HLA-DQA1,HLA-DQB1,HLA-DQB2,HLA-DRB1,HLA-DRB5
KEGG Pathway	hsa05310	Asthma	-9.2285	-6.14938	5/41	3117,3119,3120,3123,3127	HLA-DQA1,HLA-DQB1,HLA-DQB2,HLA-DRB1,HLA-DRB5
KEGG Pathway	hsa05323	Rheumatoid arthritis	-9.13994	-6.08309	6/99	1514,3117,3119,3120,3123,3127	CTSL,HLA-DQA1,HLA-DQB1,HLA-DQB2,HLA-DRB1,HLA-DRB5
KEGG Pathway	hsa05332	Graft-versus-host disease	-8.9678	-5.93214	5/46	3117,3119,3120,3123,3127	HLA-DQA1,HLA-DQB1,HLA-DQB2,HLA-DRB1,HLA-DRB5
KEGG Pathway	hsa04940	Type I diabetes mellitus	-8.91926	-5.92311	5/47	3117,3119,3120,3123,3127	HLA-DQA1,HLA-DQB1,HLA-DQB2,HLA-DRB1,HLA-DRB5
KEGG Pathway	hsa05330	Allograft rejection	-8.91926	-5.92311	5/47	3117,3119,3120,3123,3127	HLA-DQA1,HLA-DQB1,HLA-DQB2,HLA-DRB1,HLA-DRB5
KEGG Pathway	ko05150	Staphylococcus aureus infection	-8.52581	-5.54814	5/56	719,3117,3119,3123,3127	C3AR1,HLA-DQA1,HLA-DQB1,HLA-DRB1,HLA-DRB5
WikiPathways	WP4217	Ebola Virus Pathway on Host	-8.44354	-5.4836	6/129	1514,3117,3119,3120,3123,3127	CTSL,HLA-DQA1,HLA-DQB1,HLA-DQB2,HLA-DRB1,HLA-DRB5
KEGG Pathway	hsa04672	Intestinal immune network for IgA production	-8.40925	-5.46635	5/59	3117,3119,3120,3123,3127	HLA-DQA1,HLA-DQB1,HLA-DQB2,HLA-DRB1,HLA-DRB5
KEGG Pathway	hsa05320	Autoimmune thyroid disease	-8.22811	-5.3016	5/64	3117,3119,3120,3123,3127	HLA-DQA1,HLA-DQB1,HLA-DQB2,HLA-DRB1,HLA-DRB5
KEGG Pathway	hsa05321	Inflammatory bowel disease	-8.12638	-5.21566	5/67	3117,3119,3120,3123,3127	HLA-DQA1,HLA-DQB1,HLA-DQB2,HLA-DRB1,HLA-DRB5
Reactome Gene Sets	R-HSA-388841	Costimulation by the CD28 family	-8.06116	-5.16568	5/69	3117,3119,3120,3123,3127	HLA-DQA1,HLA-DQB1,HLA-DQB2,HLA-DRB1,HLA-DRB5
KEGG Pathway	hsa05416	Viral myocarditis	-8.02928	-5.14853	5/70	3117,3119,3120,3123,3127	HLA-DQA1,HLA-DQB1,HLA-DQB2,HLA-DRB1,HLA-DRB5
KEGG Pathway	hsa04145	Phagosome	-7.7551	-4.88858	6/168	1514,3117,3119,3120,3123,3127	CTSL,HLA-DQA1,HLA-DQB1,HLA-DQB2,HLA-DRB1,HLA-DRB5
KEGG Pathway	hsa05140	Leishmaniasis	-7.60092	-4.74819	5/85	3117,3119,3120,3123,3127	HLA-DQA1,HLA-DQB1,HLA-DQB2,HLA-DRB1,HLA-DRB5
KEGG Pathway	ko05310	Asthma	-7.55139	-4.72135	4/31	3117,3119,3123,3127	HLA-DQA1,HLA-DQB1,HLA-DRB1,HLA-DRB5
KEGG Pathway	hsa05164	Influenza A	-7.54775	-4.72135	6/182	3117,3119,3120,3123,3127,51284	HLA-DQA1,HLA-DQB1,HLA-DQB2,HLA-DRB1,HLA-DRB5,TLR7
KEGG Pathway	ko05323	Rheumatoid arthritis	-7.47541	-4.6616	5/90	1514,3117,3119,3123,3127	CTSL,HLA-DQA1,HLA-DQB1,HLA-DRB1,HLA-DRB5
GO Biological Processes	GO:0060333	interferon-gamma-mediated signaling pathway	-7.45118	-4.6615	5/91	3117,3119,3120,3123,3127	HLA-DQA1,HLA-DQB1,HLA-DQB2,HLA-DRB1,HLA-DRB5
Reactome Gene Sets	R-HSA-877300	Interferon gamma signaling	-7.45118	-4.6615	5/91	3117,3119,3120,3123,3127	HLA-DQA1,HLA-DQB1,HLA-DQB2,HLA-DRB1,HLA-DRB5
KEGG Pathway	hsa05152	Tuberculosis	-7.40953	-4.63143	6/192	972,3117,3119,3120,3123,3127	CD74,HLA-DQA1,HLA-DQB1,HLA-DQB2,HLA-DRB1,HLA-DRB5
Reactome Gene Sets	R-HSA-1280218	Adaptive Immune System	-7.36551	-4.5987	9/756	972,1514,3117,3119,3120,3123,3127,5641,10533	CD74,CTSL,HLA-DQA1,HLA-DQB1,HLA-DQB2,HLA-DRB1,HLA-DRB5,LGMN,ATG7
GO Biological Processes	GO:0034341	response to interferon-gamma	-7.34319	-4.58737	6/197	972,3117,3119,3120,3123,3127	CD74,HLA-DQA1,HLA-DQB1,HLA-DQB2,HLA-DRB1,HLA-DRB5
Reactome Gene Sets	R-HSA-913531	Interferon Signaling	-7.31714	-4.57204	6/199	3117,3119,3120,3123,3127,9636	HLA-DQA1,HLA-DQB1,HLA-DQB2,HLA-DRB1,HLA-DRB5,ISG15
Reactome Gene Sets	R-HSA-202424	Downstream TCR signaling	-7.2889	-4.56449	5/98	3117,3119,3120,3123,3127	HLA-DQA1,HLA-DQB1,HLA-DQB2,HLA-DRB1,HLA-DRB5
KEGG Pathway	hsa04658	Th1 and Th2 cell differentiation	-7.2889	-4.56449	5/98	3117,3119,3120,3123,3127	HLA-DQA1,HLA-DQB1,HLA-DQB2,HLA-DRB1,HLA-DRB5
KEGG Pathway	ko05330	Allograft rejection	-7.18324	-4.47427	4/38	3117,3119,3123,3127	HLA-DQA1,HLA-DQB1,HLA-DRB1,HLA-DRB5
KEGG Pathway	ko05332	Graft-versus-host disease	-7.04683	-4.35171	4/41	3117,3119,3123,3127	HLA-DQA1,HLA-DQB1,HLA-DRB1,HLA-DRB5
KEGG Pathway	hsa04659	Th17 cell differentiation	-6.99756	-4.31178	5/112	3117,3119,3120,3123,3127	HLA-DQA1,HLA-DQB1,HLA-DQB2,HLA-DRB1,HLA-DRB5
KEGG Pathway	ko04940	Type I diabetes mellitus	-6.96158	-4.29136	4/43	3117,3119,3123,3127	HLA-DQA1,HLA-DQB1,HLA-DRB1,HLA-DRB5
KEGG Pathway	hsa04640	Hematopoietic cell lineage	-6.95905	-4.29136	5/114	3117,3119,3120,3123,3127	HLA-DQA1,HLA-DQB1,HLA-DQB2,HLA-DRB1,HLA-DRB5
KEGG Pathway	hsa05145	Toxoplasmosis	-6.92122	-4.26232	5/116	3117,3119,3120,3123,3127	HLA-DQA1,HLA-DQB1,HLA-DQB2,HLA-DRB1,HLA-DRB5
Reactome Gene Sets	R-HSA-202403	TCR signaling	-6.84756	-4.19726	5/120	3117,3119,3120,3123,3127	HLA-DQA1,HLA-DQB1,HLA-DQB2,HLA-DRB1,HLA-DRB5
KEGG Pathway	ko04672	Intestinal immune network for IgA production	-6.7287	-4.0951	4/49	3117,3119,3123,3127	HLA-DQA1,HLA-DQB1,HLA-DRB1,HLA-DRB5
KEGG Pathway	ko05320	Autoimmune thyroid disease	-6.58941	-3.96392	4/53	3117,3119,3123,3127	HLA-DQA1,HLA-DQB1,HLA-DRB1,HLA-DRB5
KEGG Pathway	hsa05322	Systemic lupus erythematosus	-6.42315	-3.81346	5/146	3117,3119,3120,3123,3127	HLA-DQA1,HLA-DQB1,HLA-DQB2,HLA-DRB1,HLA-DRB5
GO Biological Processes	GO:0002429	immune response-activating cell surface receptor signaling pathway	-6.3365	-3.7345	7/481	719,3117,3119,3120,3123,3127,5583	C3AR1,HLA-DQA1,HLA-DQB1,HLA-DQB2,HLA-DRB1,HLA-DRB5,PRKCH
KEGG Pathway	hsa04514	Cell adhesion molecules	-6.32224	-3.72779	5/153	3117,3119,3120,3123,3127	HLA-DQA1,HLA-DQB1,HLA-DQB2,HLA-DRB1,HLA-DRB5
KEGG Pathway	ko04145	Phagosome	-6.30821	-3.72119	5/154	1514,3117,3119,3123,3127	CTSL,HLA-DQA1,HLA-DQB1,HLA-DRB1,HLA-DRB5
KEGG Pathway	hsa05169	Epstein-Barr virus infection	-6.27568	-3.69595	6/299	3117,3119,3120,3123,3127,9636	HLA-DQA1,HLA-DQB1,HLA-DQB2,HLA-DRB1,HLA-DRB5,ISG15
KEGG Pathway	ko05321	Inflammatory bowel disease (IBD)	-6.22911	-3.65656	4/65	3117,3119,3123,3127	HLA-DQA1,HLA-DQB1,HLA-DRB1,HLA-DRB5
GO Biological Processes	GO:0002768	immune response-regulating cell surface receptor signaling pathway	-6.13782	-3.57233	7/515	719,3117,3119,3120,3123,3127,5583	C3AR1,HLA-DQA1,HLA-DQB1,HLA-DQB2,HLA-DRB1,HLA-DRB5,PRKCH
GO Biological Processes	GO:0050851	antigen receptor-mediated signaling pathway	-6.0802	-3.52166	6/323	3117,3119,3120,3123,3127,5583	HLA-DQA1,HLA-DQB1,HLA-DQB2,HLA-DRB1,HLA-DRB5,PRKCH
KEGG Pathway	ko05164	Influenza A	-6.05831	-3.50661	5/173	3117,3119,3123,3127,51284	HLA-DQA1,HLA-DQB1,HLA-DRB1,HLA-DRB5,TLR7
KEGG Pathway	ko05140	Leishmaniasis	-6.02539	-3.48043	4/73	3117,3119,3123,3127	HLA-DQA1,HLA-DQB1,HLA-DRB1,HLA-DRB5
GO Biological Processes	GO:0071346	cellular response to interferon-gamma	-6.00933	-3.471	5/177	3117,3119,3120,3123,3127	HLA-DQA1,HLA-DQB1,HLA-DQB2,HLA-DRB1,HLA-DRB5
KEGG Pathway	ko05152	Tuberculosis	-5.98527	-3.45347	5/179	972,3117,3119,3123,3127	CD74,HLA-DQA1,HLA-DQB1,HLA-DRB1,HLA-DRB5
KEGG Pathway	ko05168	Herpes simplex infection	-5.91474	-3.38937	5/185	972,3117,3119,3123,3127	CD74,HLA-DQA1,HLA-DQB1,HLA-DRB1,HLA-DRB5
GO Biological Processes	GO:0050852	T cell receptor signaling pathway	-5.7061	-3.19332	5/204	3117,3119,3120,3123,3127	HLA-DQA1,HLA-DQB1,HLA-DQB2,HLA-DRB1,HLA-DRB5
WikiPathways	WP2328	Allograft Rejection	-5.66002	-3.1534	4/90	3117,3119,3123,3127	HLA-DQA1,HLA-DQB1,HLA-DRB1,HLA-DRB5
KEGG Pathway	ko04658	Th1 and Th2 cell differentiation	-5.62181	-3.12127	4/92	3117,3119,3123,3127	HLA-DQA1,HLA-DQB1,HLA-DRB1,HLA-DRB5
KEGG Pathway	ko04640	Hematopoietic cell lineage	-5.52992	-3.03537	4/97	3117,3119,3123,3127	HLA-DQA1,HLA-DQB1,HLA-DRB1,HLA-DRB5
KEGG Pathway	ko04659	Th17 cell differentiation	-5.35999	-2.87718	4/107	3117,3119,3123,3127	HLA-DQA1,HLA-DQB1,HLA-DRB1,HLA-DRB5
KEGG Pathway	ko05145	Toxoplasmosis	-5.26575	-2.79436	4/113	3117,3119,3123,3127	HLA-DQA1,HLA-DQB1,HLA-DRB1,HLA-DRB5
Reactome Gene Sets	R-HSA-1280215	Cytokine Signaling in Immune system	-5.22748	-2.76169	7/707	3117,3119,3120,3123,3127,3162,9636	HLA-DQA1,HLA-DQB1,HLA-DQB2,HLA-DRB1,HLA-DRB5,HMOX1,ISG15
GO Biological Processes	GO:0002250	adaptive immune response	-5.20349	-2.74324	7/713	972,1514,3117,3119,3120,3123,3127	CD74,CTSL,HLA-DQA1,HLA-DQB1,HLA-DQB2,HLA-DRB1,HLA-DRB5
KEGG Pathway	ko05322	Systemic lupus erythematosus	-4.9853	-2.53051	4/133	3117,3119,3123,3127	HLA-DQA1,HLA-DQB1,HLA-DRB1,HLA-DRB5
KEGG Pathway	hsa05166	Human T-cell leukemia virus 1 infection	-4.92667	-2.47728	5/295	3117,3119,3120,3123,3127	HLA-DQA1,HLA-DQB1,HLA-DQB2,HLA-DRB1,HLA-DRB5
KEGG Pathway	ko04514	Cell adhesion molecules (CAMs)	-4.84913	-2.40506	4/144	3117,3119,3123,3127	HLA-DQA1,HLA-DQB1,HLA-DRB1,HLA-DRB5
KEGG Pathway	hsa05168	Herpes simplex virus 1 infection	-4.71034	-2.27674	6/560	972,3117,3119,3120,3123,3127	CD74,HLA-DQA1,HLA-DQB1,HLA-DQB2,HLA-DRB1,HLA-DRB5
KEGG Pathway	ko05169	Epstein-Barr virus infection	-4.2822	-1.89745	4/201	3117,3119,3123,3127	HLA-DQA1,HLA-DQB1,HLA-DRB1,HLA-DRB5
KEGG Pathway	ko05166	HTLV-I infection	-3.87619	-1.55574	4/256	3117,3119,3123,3127	HLA-DQA1,HLA-DQB1,HLA-DRB1,HLA-DRB5
GO Biological Processes	GO:0006959	humoral immune response	-3.21642	-1.0572	4/382	719,3119,3123,55012	C3AR1,HLA-DQB1,HLA-DRB1,PPP2R3C
GO Biological Processes	GO:0001817	regulation of cytokine production	-7.17894	-4.47427	9/795	719,972,3123,3162,9636,10457,10643,51284,377630,26136	C3AR1,CD74,HLA-DRB1,HMOX1,ISG15,GPNMB,IGF2BP3,TLR7,USP17L2,TES
GO Biological Processes	GO:0001817	regulation of cytokine production	-7.17894	-4.47427	9/795	719,972,3123,3162,9636,10457,10643,51284,377630	C3AR1,CD74,HLA-DRB1,HMOX1,ISG15,GPNMB,IGF2BP3,TLR7,USP17L2
GO Biological Processes	GO:0001818	negative regulation of cytokine production	-3.29057	-1.10588	4/365	3123,3162,9636,10457	HLA-DRB1,HMOX1,ISG15,GPNMB
GO Biological Processes	GO:0045765	regulation of angiogenesis	-2.15267	-0.137213	3/383	719,3162,10457	C3AR1,HMOX1,GPNMB
GO Biological Processes	GO:0008285	negative regulation of cell proliferation	-2.14857	-0.135088	4/753	3123,3162,10457,26136	HLA-DRB1,HMOX1,GPNMB,TES
GO Biological Processes	GO:1901342	regulation of vasculature development	-2.03208	-0.0283143	3/424	719,3162,10457	C3AR1,HMOX1,GPNMB
Reactome Gene Sets	R-HSA-196791	Vitamin D (calciferol) metabolism	-6.79161	-4.14973	3/11	2638,5641,8029,3988	GC,LGMN,CUBN,LIPA
Reactome Gene Sets	R-HSA-196791	Vitamin D (calciferol) metabolism	-6.79161	-4.14973	3/11	2638,5641,8029	GC,LGMN,CUBN
GO Biological Processes	GO:0042359	vitamin D metabolic process	-5.76449	-3.24546	3/23	2638,5641,8029	GC,LGMN,CUBN
GO Biological Processes	GO:0006775	fat-soluble vitamin metabolic process	-4.83836	-2.39956	3/46	2638,5641,8029	GC,LGMN,CUBN
GO Biological Processes	GO:0008202	steroid metabolic process	-3.45565	-1.22162	4/330	2638,3988,5641,8029	GC,LIPA,LGMN,CUBN
GO Biological Processes	GO:0006766	vitamin metabolic process	-3.43386	-1.20952	3/136	2638,5641,8029	GC,LGMN,CUBN
Reactome Gene Sets	R-HSA-8957322	Metabolism of steroids	-3.30109	-1.11053	3/151	2638,5641,8029	GC,LGMN,CUBN
GO Biological Processes	GO:1901615	organic hydroxy compound metabolic process	-2.63298	-0.569569	4/550	2638,3988,5641,8029	GC,LIPA,LGMN,CUBN
Reactome Gene Sets	R-HSA-1679131	Trafficking and processing of endosomal TLR	-6.55333	-3.93581	3/13	1514,5641,51284,377630,3988,719,9636	CTSL,LGMN,TLR7,USP17L2,LIPA,C3AR1,ISG15
Reactome Gene Sets	R-HSA-1679131	Trafficking and processing of endosomal TLR	-6.55333	-3.93581	3/13	1514,5641,51284	CTSL,LGMN,TLR7
GO Biological Processes	GO:0002221	pattern recognition receptor signaling pathway	-4.20032	-1.82921	4/211	1514,5641,51284,377630	CTSL,LGMN,TLR7,USP17L2
KEGG Pathway	ko04142	Lysosome	-3.56188	-1.31122	3/123	1514,3988,5641	CTSL,LIPA,LGMN
GO Biological Processes	GO:0002758	innate immune response-activating signal transduction	-3.53745	-1.29351	4/314	1514,5641,51284,377630	CTSL,LGMN,TLR7,USP17L2
KEGG Pathway	hsa04142	Lysosome	-3.44325	-1.2157	3/135	1514,3988,5641	CTSL,LIPA,LGMN
GO Biological Processes	GO:0016485	protein processing	-3.41632	-1.20044	4/338	719,1514,5641,377630	C3AR1,CTSL,LGMN,USP17L2
GO Biological Processes	GO:0002218	activation of innate immune response	-3.41147	-1.19972	4/339	1514,5641,51284,377630	CTSL,LGMN,TLR7,USP17L2
Reactome Gene Sets	R-HSA-168898	Toll-like Receptor Cascades	-3.268	-1.10046	3/155	1514,5641,51284	CTSL,LGMN,TLR7
GO Biological Processes	GO:0002224	toll-like receptor signaling pathway	-3.22787	-1.0659	3/160	1514,5641,51284	CTSL,LGMN,TLR7
GO Biological Processes	GO:0045089	positive regulation of innate immune response	-3.14574	-0.991981	4/399	1514,5641,51284,377630	CTSL,LGMN,TLR7,USP17L2
GO Biological Processes	GO:0051604	protein maturation	-3.10962	-0.958571	4/408	719,1514,5641,377630	C3AR1,CTSL,LGMN,USP17L2
GO Biological Processes	GO:0045088	regulation of innate immune response	-2.88216	-0.762331	4/470	1514,5641,51284,377630	CTSL,LGMN,TLR7,USP17L2
GO Biological Processes	GO:0031349	positive regulation of defense response	-2.67947	-0.604896	4/534	1514,5641,51284,377630	CTSL,LGMN,TLR7,USP17L2
GO Biological Processes	GO:0051603	proteolysis involved in cellular protein catabolic process	-2.18103	-0.163593	4/737	1514,5641,9636,377630	CTSL,LGMN,ISG15,USP17L2
GO Biological Processes	GO:0044257	cellular protein catabolic process	-2.06329	-0.0556583	4/797	1514,5641,9636,377630	CTSL,LGMN,ISG15,USP17L2
GO Biological Processes	GO:0002274	myeloid leukocyte activation	-5.42336	-2.93472	7/660	26,719,972,3162,7107,10533,51284,5641,10457,3123	AOC1,C3AR1,CD74,HMOX1,GPR137B,ATG7,TLR7,LGMN,GPNMB,HLA-DRB1
GO Biological Processes	GO:0002274	myeloid leukocyte activation	-5.42336	-2.93472	7/660	26,719,972,3162,7107,10533,51284	AOC1,C3AR1,CD74,HMOX1,GPR137B,ATG7,TLR7
GO Biological Processes	GO:1901215	negative regulation of neuron death	-4.31615	-1.92206	4/197	3162,5641,10457,10533	HMOX1,LGMN,GPNMB,ATG7
GO Biological Processes	GO:0002366	leukocyte activation involved in immune response	-4.10208	-1.74619	6/720	26,719,972,3123,3162,10533	AOC1,C3AR1,CD74,HLA-DRB1,HMOX1,ATG7
GO Biological Processes	GO:0002263	cell activation involved in immune response	-4.08882	-1.73954	6/724	26,719,972,3123,3162,10533	AOC1,C3AR1,CD74,HLA-DRB1,HMOX1,ATG7
GO Biological Processes	GO:1901214	regulation of neuron death	-3.59086	-1.33678	4/304	3162,5641,10457,10533	HMOX1,LGMN,GPNMB,ATG7
GO Biological Processes	GO:0071496	cellular response to external stimulus	-3.46564	-1.22833	4/328	26,3162,10533,51284	AOC1,HMOX1,ATG7,TLR7
GO Biological Processes	GO:0070997	neuron death	-3.38747	-1.18492	4/344	3162,5641,10457,10533	HMOX1,LGMN,GPNMB,ATG7
GO Biological Processes	GO:0071248	cellular response to metal ion	-3.01829	-0.888301	3/189	26,3162,5641	AOC1,HMOX1,LGMN
GO Biological Processes	GO:0071241	cellular response to inorganic substance	-2.85155	-0.739183	3/216	26,3162,5641	AOC1,HMOX1,LGMN
GO Biological Processes	GO:0031669	cellular response to nutrient levels	-2.74166	-0.657936	3/236	26,3162,10533	AOC1,HMOX1,ATG7
GO Biological Processes	GO:0043299	leukocyte degranulation	-2.67064	-0.600563	4/537	26,719,3162,10533	AOC1,C3AR1,HMOX1,ATG7
GO Biological Processes	GO:0010035	response to inorganic substance	-2.65313	-0.585291	4/543	26,3162,5641,10533	AOC1,HMOX1,LGMN,ATG7
GO Biological Processes	GO:0002275	myeloid cell activation involved in immune response	-2.63298	-0.569569	4/550	26,719,3162,10533	AOC1,C3AR1,HMOX1,ATG7
GO Biological Processes	GO:0002444	myeloid leukocyte mediated immunity	-2.62728	-0.566063	4/552	26,719,3162,10533	AOC1,C3AR1,HMOX1,ATG7
GO Biological Processes	GO:0031668	cellular response to extracellular stimulus	-2.62215	-0.563128	3/260	26,3162,10533	AOC1,HMOX1,ATG7
GO Biological Processes	GO:0010506	regulation of autophagy	-2.27434	-0.242797	3/346	3162,7107,10533	HMOX1,GPR137B,ATG7
GO Biological Processes	GO:0035690	cellular response to drug	-2.25709	-0.227589	3/351	26,3162,10533	AOC1,HMOX1,ATG7
GO Biological Processes	GO:0010038	response to metal ion	-2.25367	-0.226205	3/352	26,3162,5641	AOC1,HMOX1,LGMN
GO Biological Processes	GO:0045055	regulated exocytosis	-2.09558	-0.0860029	4/780	26,719,3162,10533	AOC1,C3AR1,HMOX1,ATG7
GO Biological Processes	GO:0048872	homeostasis of number of cells	-5.27482	-2.79776	5/250	972,3162,3988,9636,55012,3123,7107,10457,51284,377630,1514,10533,719,3119	CD74,HMOX1,LIPA,ISG15,PPP2R3C,HLA-DRB1,GPR137B,GPNMB,TLR7,USP17L2,CTSL,ATG7,C3AR1,HLA-DQB1
GO Biological Processes	GO:0048872	homeostasis of number of cells	-5.27482	-2.79776	5/250	972,3162,3988,9636,55012	CD74,HMOX1,LIPA,ISG15,PPP2R3C
GO Biological Processes	GO:0002694	regulation of leukocyte activation	-4.55426	-2.13591	6/597	972,3123,3162,7107,10457,55012	CD74,HLA-DRB1,HMOX1,GPR137B,GPNMB,PPP2R3C
GO Biological Processes	GO:0032722	positive regulation of chemokine production	-4.48956	-2.07616	3/60	972,3162,51284	CD74,HMOX1,TLR7
GO Biological Processes	GO:0002695	negative regulation of leukocyte activation	-4.4502	-2.04171	4/182	972,3123,3162,10457	CD74,HLA-DRB1,HMOX1,GPNMB
GO Biological Processes	GO:0050865	regulation of cell activation	-4.40068	-1.99705	6/636	972,3123,3162,7107,10457,55012	CD74,HLA-DRB1,HMOX1,GPR137B,GPNMB,PPP2R3C
GO Biological Processes	GO:0050866	negative regulation of cell activation	-4.29062	-1.90122	4/200	972,3123,3162,10457	CD74,HLA-DRB1,HMOX1,GPNMB
GO Biological Processes	GO:1903708	positive regulation of hemopoiesis	-4.25719	-1.87704	4/204	972,3123,9636,55012	CD74,HLA-DRB1,ISG15,PPP2R3C
GO Biological Processes	GO:0043900	regulation of multi-organism process	-4.11256	-1.74619	5/437	972,3123,9636,55012,377630	CD74,HLA-DRB1,ISG15,PPP2R3C,USP17L2
GO Biological Processes	GO:0002699	positive regulation of immune effector process	-4.09974	-1.74619	4/224	972,3123,3162,377630	CD74,HLA-DRB1,HMOX1,USP17L2
GO Biological Processes	GO:0051701	interaction with host	-4.09974	-1.74619	4/224	972,1514,3123,10533	CD74,CTSL,HLA-DRB1,ATG7
GO Biological Processes	GO:0032642	regulation of chemokine production	-3.97732	-1.63648	3/89	972,3162,51284	CD74,HMOX1,TLR7
GO Biological Processes	GO:0002697	regulation of immune effector process	-3.94677	-1.6142	5/474	719,972,3123,3162,377630	C3AR1,CD74,HLA-DRB1,HMOX1,USP17L2
GO Biological Processes	GO:0002683	negative regulation of immune system process	-3.90435	-1.57586	5/484	972,3123,3162,7107,10457	CD74,HLA-DRB1,HMOX1,GPR137B,GPNMB
GO Biological Processes	GO:0032602	chemokine production	-3.89318	-1.56873	3/95	972,3162,51284	CD74,HMOX1,TLR7
GO Biological Processes	GO:1903706	regulation of hemopoiesis	-3.86286	-1.54638	5/494	972,3123,7107,9636,55012	CD74,HLA-DRB1,GPR137B,ISG15,PPP2R3C
GO Biological Processes	GO:0045637	regulation of myeloid cell differentiation	-3.85033	-1.54168	4/260	972,3123,7107,9636	CD74,HLA-DRB1,GPR137B,ISG15
GO Biological Processes	GO:0042116	macrophage activation	-3.8017	-1.50073	3/102	972,7107,51284	CD74,GPR137B,TLR7
GO Biological Processes	GO:0045621	positive regulation of lymphocyte differentiation	-3.78916	-1.49574	3/103	972,3123,55012	CD74,HLA-DRB1,PPP2R3C
GO Biological Processes	GO:0045639	positive regulation of myeloid cell differentiation	-3.78916	-1.49574	3/103	972,3123,9636	CD74,HLA-DRB1,ISG15
GO Biological Processes	GO:0002521	leukocyte differentiation	-3.73596	-1.44996	5/526	972,1514,3123,7107,55012	CD74,CTSL,HLA-DRB1,GPR137B,PPP2R3C
GO Biological Processes	GO:0007249	I-kappaB kinase/NF-kappaB signaling	-3.71524	-1.43291	4/282	972,3123,3162,51284	CD74,HLA-DRB1,HMOX1,TLR7
GO Biological Processes	GO:1902105	regulation of leukocyte differentiation	-3.70351	-1.42482	4/284	972,3123,7107,55012	CD74,HLA-DRB1,GPR137B,PPP2R3C
GO Biological Processes	GO:0002440	production of molecular mediator of immune response	-3.68032	-1.4088	4/288	972,3119,3123,3162	CD74,HLA-DQB1,HLA-DRB1,HMOX1
GO Biological Processes	GO:0002761	regulation of myeloid leukocyte differentiation	-3.60412	-1.34661	3/119	972,3123,7107	CD74,HLA-DRB1,GPR137B
GO Biological Processes	GO:0050868	negative regulation of T cell activation	-3.60412	-1.34661	3/119	972,3123,10457	CD74,HLA-DRB1,GPNMB
GO Biological Processes	GO:1903038	negative regulation of leukocyte cell-cell adhesion	-3.4153	-1.20044	3/138	972,3123,10457	CD74,HLA-DRB1,GPNMB
GO Biological Processes	GO:0046718	viral entry into host cell	-3.38798	-1.18492	3/141	972,1514,3123	CD74,CTSL,HLA-DRB1
GO Biological Processes	GO:0019058	viral life cycle	-3.36383	-1.16432	4/349	972,1514,3123,9636	CD74,CTSL,HLA-DRB1,ISG15
GO Biological Processes	GO:0030098	lymphocyte differentiation	-3.32219	-1.12568	4/358	972,1514,3123,55012	CD74,CTSL,HLA-DRB1,PPP2R3C
GO Biological Processes	GO:0002831	regulation of response to biotic stimulus	-3.29273	-1.10588	3/152	3123,55012,377630	HLA-DRB1,PPP2R3C,USP17L2
GO Biological Processes	GO:0051250	negative regulation of lymphocyte activation	-3.28443	-1.103	3/153	972,3123,10457	CD74,HLA-DRB1,GPNMB
GO Biological Processes	GO:0030260	entry into host cell	-3.27619	-1.103	3/154	972,1514,3123	CD74,CTSL,HLA-DRB1
GO Biological Processes	GO:0044409	entry into host	-3.27619	-1.103	3/154	972,1514,3123	CD74,CTSL,HLA-DRB1
GO Biological Processes	GO:0051806	entry into cell of other organism involved in symbiotic interaction	-3.27619	-1.103	3/154	972,1514,3123	CD74,CTSL,HLA-DRB1
GO Biological Processes	GO:0051828	entry into other organism involved in symbiotic interaction	-3.268	-1.10046	3/155	972,1514,3123	CD74,CTSL,HLA-DRB1
GO Biological Processes	GO:1902107	positive regulation of leukocyte differentiation	-3.24377	-1.07901	3/158	972,3123,55012	CD74,HLA-DRB1,PPP2R3C
GO Biological Processes	GO:1903900	regulation of viral life cycle	-3.18141	-1.02493	3/166	972,3123,9636	CD74,HLA-DRB1,ISG15
GO Biological Processes	GO:0045619	regulation of lymphocyte differentiation	-3.10063	-0.952265	3/177	972,3123,55012	CD74,HLA-DRB1,PPP2R3C
GO Biological Processes	GO:0030099	myeloid cell differentiation	-3.05895	-0.915916	4/421	972,3123,7107,9636	CD74,HLA-DRB1,GPR137B,ISG15
GO Biological Processes	GO:0043123	positive regulation of I-kappaB kinase/NF-kappaB signaling	-3.04511	-0.907342	3/185	972,3123,3162	CD74,HLA-DRB1,HMOX1
GO Biological Processes	GO:0046649	lymphocyte activation	-3.02234	-0.888301	5/754	972,1514,3123,10457,55012	CD74,CTSL,HLA-DRB1,GPNMB,PPP2R3C
GO Biological Processes	GO:0022408	negative regulation of cell-cell adhesion	-3.01829	-0.888301	3/189	972,3123,10457	CD74,HLA-DRB1,GPNMB
GO Biological Processes	GO:0043902	positive regulation of multi-organism process	-2.9664	-0.838968	3/197	972,3123,377630	CD74,HLA-DRB1,USP17L2
GO Biological Processes	GO:0002573	myeloid leukocyte differentiation	-2.91667	-0.791792	3/205	972,3123,7107	CD74,HLA-DRB1,GPR137B
GO Biological Processes	GO:0042110	T cell activation	-2.86526	-0.748285	4/475	972,1514,3123,10457	CD74,CTSL,HLA-DRB1,GPNMB
GO Biological Processes	GO:0070374	positive regulation of ERK1 and ERK2 cascade	-2.86312	-0.748285	3/214	972,3123,10457	CD74,HLA-DRB1,GPNMB
GO Biological Processes	GO:0050670	regulation of lymphocyte proliferation	-2.82309	-0.715637	3/221	972,3123,10457	CD74,HLA-DRB1,GPNMB
GO Biological Processes	GO:0016064	immunoglobulin mediated immune response	-2.8119	-0.709298	3/223	972,3119,3123	CD74,HLA-DQB1,HLA-DRB1
GO Biological Processes	GO:0032944	regulation of mononuclear cell proliferation	-2.8119	-0.709298	3/223	972,3123,10457	CD74,HLA-DRB1,GPNMB
GO Biological Processes	GO:0019724	B cell mediated immunity	-2.79531	-0.697508	3/226	972,3119,3123	CD74,HLA-DQB1,HLA-DRB1
GO Biological Processes	GO:0050792	regulation of viral process	-2.78984	-0.696776	3/227	972,3123,9636	CD74,HLA-DRB1,ISG15
GO Biological Processes	GO:0051249	regulation of lymphocyte activation	-2.75529	-0.666928	4/509	972,3123,10457,55012	CD74,HLA-DRB1,GPNMB,PPP2R3C
GO Biological Processes	GO:0070663	regulation of leukocyte proliferation	-2.71572	-0.634308	3/241	972,3123,10457	CD74,HLA-DRB1,GPNMB
GO Biological Processes	GO:0043903	regulation of symbiosis, encompassing mutualism through parasitism	-2.71061	-0.631482	3/242	972,3123,9636	CD74,HLA-DRB1,ISG15
GO Biological Processes	GO:0030217	T cell differentiation	-2.69036	-0.613514	3/246	972,1514,3123	CD74,CTSL,HLA-DRB1
GO Biological Processes	GO:0043122	regulation of I-kappaB kinase/NF-kappaB signaling	-2.6754	-0.60308	3/249	972,3123,3162	CD74,HLA-DRB1,HMOX1
GO Biological Processes	GO:0046651	lymphocyte proliferation	-2.51819	-0.461346	3/283	972,3123,10457	CD74,HLA-DRB1,GPNMB
GO Biological Processes	GO:0032943	mononuclear cell proliferation	-2.5053	-0.450623	3/286	972,3123,10457	CD74,HLA-DRB1,GPNMB
GO Biological Processes	GO:0007162	negative regulation of cell adhesion	-2.46749	-0.414966	3/295	972,3123,10457	CD74,HLA-DRB1,GPNMB
GO Biological Processes	GO:0070372	regulation of ERK1 and ERK2 cascade	-2.41896	-0.372839	3/307	972,3123,10457	CD74,HLA-DRB1,GPNMB
GO Biological Processes	GO:0070661	leukocyte proliferation	-2.39546	-0.351449	3/313	972,3123,10457	CD74,HLA-DRB1,GPNMB
GO Biological Processes	GO:0070371	ERK1 and ERK2 cascade	-2.34246	-0.304728	3/327	972,3123,10457	CD74,HLA-DRB1,GPNMB
GO Biological Processes	GO:0050863	regulation of T cell activation	-2.33877	-0.30311	3/328	972,3123,10457	CD74,HLA-DRB1,GPNMB
GO Biological Processes	GO:1903037	regulation of leukocyte cell-cell adhesion	-2.33142	-0.297827	3/330	972,3123,10457	CD74,HLA-DRB1,GPNMB
GO Biological Processes	GO:0051251	positive regulation of lymphocyte activation	-2.2401	-0.214662	3/356	972,3123,55012	CD74,HLA-DRB1,PPP2R3C
GO Biological Processes	GO:0002449	lymphocyte mediated immunity	-2.22337	-0.19995	3/361	972,3119,3123	CD74,HLA-DQB1,HLA-DRB1
GO Biological Processes	GO:0007159	leukocyte cell-cell adhesion	-2.2069	-0.18548	3/366	972,3123,10457	CD74,HLA-DRB1,GPNMB
GO Biological Processes	GO:0002460	adaptive immune response based on somatic recombination of immune receptors built from immunoglobulin superfamily domains	-2.19713	-0.177709	3/369	972,3119,3123	CD74,HLA-DQB1,HLA-DRB1
GO Biological Processes	GO:0002696	positive regulation of leukocyte activation	-2.09806	-0.0865312	3/401	972,3123,55012	CD74,HLA-DRB1,PPP2R3C
GO Biological Processes	GO:0050867	positive regulation of cell activation	-2.05742	-0.0517211	3/415	972,3123,55012	CD74,HLA-DRB1,PPP2R3C
GO Biological Processes	GO:0032103	positive regulation of response to external stimulus	-4.68618	-2.2628	5/331	719,972,5641,51284,377630,3162,10457	C3AR1,CD74,LGMN,TLR7,USP17L2,HMOX1,GPNMB
GO Biological Processes	GO:0032103	positive regulation of response to external stimulus	-4.68618	-2.2628	5/331	719,972,5641,51284,377630	C3AR1,CD74,LGMN,TLR7,USP17L2
GO Biological Processes	GO:0002685	regulation of leukocyte migration	-4.24074	-1.86513	4/206	719,972,3162,5641	C3AR1,CD74,HMOX1,LGMN
GO Biological Processes	GO:0001819	positive regulation of cytokine production	-4.00339	-1.65835	5/461	719,972,3162,51284,377630	C3AR1,CD74,HMOX1,TLR7,USP17L2
GO Biological Processes	GO:0002690	positive regulation of leukocyte chemotaxis	-3.94864	-1.6142	3/91	719,972,5641	C3AR1,CD74,LGMN
GO Biological Processes	GO:0030335	positive regulation of cell migration	-3.62799	-1.36002	5/555	719,972,3162,5641,10457	C3AR1,CD74,HMOX1,LGMN,GPNMB
GO Biological Processes	GO:0002688	regulation of leukocyte chemotaxis	-3.60412	-1.34661	3/119	719,972,5641	C3AR1,CD74,LGMN
GO Biological Processes	GO:2000147	positive regulation of cell motility	-3.54319	-1.2959	5/579	719,972,3162,5641,10457	C3AR1,CD74,HMOX1,LGMN,GPNMB
GO Biological Processes	GO:0051272	positive regulation of cellular component movement	-3.48207	-1.24146	5/597	719,972,3162,5641,10457	C3AR1,CD74,HMOX1,LGMN,GPNMB
GO Biological Processes	GO:0040017	positive regulation of locomotion	-3.44898	-1.21821	5/607	719,972,3162,5641,10457	C3AR1,CD74,HMOX1,LGMN,GPNMB
GO Biological Processes	GO:0002687	positive regulation of leukocyte migration	-3.4153	-1.20044	3/138	719,972,5641	C3AR1,CD74,LGMN
GO Biological Processes	GO:0050921	positive regulation of chemotaxis	-3.39702	-1.18836	3/140	719,972,5641	C3AR1,CD74,LGMN
GO Biological Processes	GO:0097529	myeloid leukocyte migration	-2.82873	-0.718826	3/220	719,972,5641	C3AR1,CD74,LGMN
GO Biological Processes	GO:0050920	regulation of chemotaxis	-2.80635	-0.706148	3/224	719,972,5641	C3AR1,CD74,LGMN
GO Biological Processes	GO:0030595	leukocyte chemotaxis	-2.78984	-0.696776	3/227	719,972,5641	C3AR1,CD74,LGMN
GO Biological Processes	GO:0050900	leukocyte migration	-2.74908	-0.663041	4/511	719,972,3162,5641	C3AR1,CD74,HMOX1,LGMN
GO Biological Processes	GO:0060326	cell chemotaxis	-2.41896	-0.372839	3/307	719,972,5641	C3AR1,CD74,LGMN
GO Biological Processes	GO:0006935	chemotaxis	-2.38719	-0.345283	4/644	719,972,5641,10457	C3AR1,CD74,LGMN,GPNMB
GO Biological Processes	GO:0042330	taxis	-2.38241	-0.342594	4/646	719,972,5641,10457	C3AR1,CD74,LGMN,GPNMB
GO Biological Processes	GO:0018215	protein phosphopantetheinylation	-4.68618	-2.2628	5/331	8459,10026,10533,10954,377630	TPST2,PIGK,ATG7,PDIA5,USP17L2
GO Biological Processes	GO:0018215	protein phosphopantetheinylation	-4.68618	-2.2628	5/331	8459,10026,10533,10954,377630	TPST2,PIGK,ATG7,PDIA5,USP17L2
GO Biological Processes	GO:0034381	plasma lipoprotein particle clearance	-4.38506	-1.98622	3/65	3162,3988,8029,7107,10457	HMOX1,LIPA,CUBN,GPR137B,GPNMB
GO Biological Processes	GO:0034381	plasma lipoprotein particle clearance	-4.38506	-1.98622	3/65	3162,3988,8029	HMOX1,LIPA,CUBN
GO Biological Processes	GO:0097006	regulation of plasma lipoprotein particle levels	-3.8017	-1.50073	3/102	3162,3988,8029	HMOX1,LIPA,CUBN
GO Biological Processes	GO:0048771	tissue remodeling	-3.08651	-0.940815	3/179	3988,7107,10457	LIPA,GPR137B,GPNMB
GO Biological Processes	GO:0001894	tissue homeostasis	-2.76818	-0.677471	3/231	3988,7107,8029	LIPA,GPR137B,CUBN
GO Biological Processes	GO:0051607	defense response to virus	-3.85033	-1.54168	4/260	9636,10533,51284,377630,3123	ISG15,ATG7,TLR7,USP17L2,HLA-DRB1
GO Biological Processes	GO:0051607	defense response to virus	-3.85033	-1.54168	4/260	9636,10533,51284,377630	ISG15,ATG7,TLR7,USP17L2
GO Biological Processes	GO:0032649	regulation of interferon-gamma production	-3.74025	-1.45055	3/107	3123,9636,51284	HLA-DRB1,ISG15,TLR7
GO Biological Processes	GO:0032609	interferon-gamma production	-3.68169	-1.4088	3/112	3123,9636,51284	HLA-DRB1,ISG15,TLR7
GO Biological Processes	GO:0009615	response to virus	-3.31764	-1.12411	4/359	9636,10533,51284,377630	ISG15,ATG7,TLR7,USP17L2
GO Biological Processes	GO:0098542	defense response to other organism	-2.46354	-0.413155	4/613	9636,10533,51284,377630	ISG15,ATG7,TLR7,USP17L2
WikiPathways	WP2877	Vitamin D Receptor Pathway	-3.05191	-0.911519	3/184	1474,3117,3123,1514,5583	CST6,HLA-DQA1,HLA-DRB1,CTSL,PRKCH
WikiPathways	WP2877	Vitamin D Receptor Pathway	-3.05191	-0.911519	3/184	1474,3117,3123	CST6,HLA-DQA1,HLA-DRB1
GO Biological Processes	GO:0008544	epidermis development	-2.90615	-0.783805	4/463	1474,1514,3123,5583	CST6,CTSL,HLA-DRB1,PRKCH

## Sheet: Enrich Term
Sheet3: Top enriched terms across input gene lists
GO	Category	Description	Count	%	Log10(P)	Log10(q)
hsa04612	KEGG Pathway	Antigen processing and presentation	8	27.59	-13.82	-9.47
GO:0001817	GO Biological Processes	regulation of cytokine production	9	31.03	-7.18	-4.47
R-HSA-196791	Reactome Gene Sets	Vitamin D (calciferol) metabolism	3	10.34	-6.79	-4.15
R-HSA-1679131	Reactome Gene Sets	Trafficking and processing of endosomal TLR	3	10.34	-6.55	-3.94
GO:0002274	GO Biological Processes	myeloid leukocyte activation	7	24.14	-5.42	-2.93
GO:0048872	GO Biological Processes	homeostasis of number of cells	5	17.24	-5.27	-2.8
GO:0032103	GO Biological Processes	positive regulation of response to external stimulus	5	17.24	-4.69	-2.26
GO:0018215	GO Biological Processes	protein phosphopantetheinylation	5	17.24	-4.69	-2.26
GO:0034381	GO Biological Processes	plasma lipoprotein particle clearance	3	10.34	-4.39	-1.99
GO:0051607	GO Biological Processes	defense response to virus	4	13.79	-3.85	-1.54
WP2877	WikiPathways	Vitamin D Receptor Pathway	3	10.34	-3.05	-0.91

## Sheet: enrichment analysis in DisGeNET
Sheet 4: Summary of enrichment analysis in DisGeNET
GO	Description	Count	%	Log10(P)	Log10(q)
C0007384	Cataplexy	5	17	-9.5	-6
C0456511	Sleep Paralysis	4	14	-9.5	-6
C1280469	Podoconiosis	3	10	-9	-5.6
C0399447	Early onset periodontitis	4	14	-8.3	-4.9
C0014059	Encephalomyelitis, Acute Disseminated	4	14	-8	-4.8
C0264478	Sequoiosis	3	10	-8	-4.8
C1510449	Chronic iridocyclitis	3	10	-7.7	-4.5
C0409651	Seropositive rheumatoid arthritis	4	14	-7.6	-4.4
C1843273	Tubulointerstitial nephritis and uveitis	3	10	-7.5	-4.3
C4543926	Narcolepsy type 1	4	14	-7.3	-4.3
C0403396	Steroid-sensitive nephrotic syndrome	4	14	-7.3	-4.2
C0029295	Oropharyngeal Neoplasms	3	10	-7.3	-4.2
C0019050	Hemoglobinuria, Paroxysmal	3	10	-7.1	-4.1
C0851140	Carcinoma in situ of uterine cervix	5	17	-6.9	-3.9
C0012359	Pathological Dilatation	3	10	-6.8	-3.8
C0524909	Hepatitis B, Chronic	7	24	-6.8	-3.8
C0042164	Uveitis	6	21	-6.8	-3.8
C0524910	Hepatitis C, Chronic	7	24	-6.7	-3.7
C1862382	SVEINSSON CHORIORETINAL ATROPHY	5	17	-6.5	-3.6
C0001824	Agranulocytosis	4	14	-6.5	-3.6
