# Supplementary material for: Network-based identification of miRNAs and transcription factors and in silico drug screening targeting δ-secretase involved in Alzheimer's disease
Source: Heliyon. 2021 Nov 29;7(12):e08502. doi: 10.1016/j.heliyon.2021.e08502 (PMC8668832; doi:10.1016/j.heliyon.2021.e08502)
Supplement: Table S2 — Dysregulation of miRNAs in Alzheimer's disease and targeted response. [file mmc2.xlsx]

## Sheet: Sheet1
Table S2: Dysregulation of miRNAs in Alzheimer’s disease and targeted response
Species of miRNA	Dysregulation of miRNAs in AD	Materials	Targets and responses	References
miR-101	↓	HeLa cells	Regulates APP expression specifically via site 1 in 3′-UTR	Long and Lahiri, 2011
miR-106b	↓	SH-SY5Y cells	Fyn; tau hyperphosphorylation ↓	Liu et al., 2016
miR-124-3p	↓	HCN-2 cells and APP/PS1 mice; N2a/APP695swe cells	CAPN1; Caveolin-1-PI3K/Akt/GSK3β pathway tau hyperphosphorylation ↓	Kang et al., 2017; Zhou et al., 2019
miR-125b	↑	Primary hippocampal neurons; Neuro2a APPSwe/Δ9 cells; Human fatal cortical tissues;	Bcl-W, DUSP6, PPP1CA,FOXQ1; CDK5/p35/25; tau hyperphosphorylation ↑	Banzhaf-Strathmann et al., 2014; Ma et al., 2017; Jin et al., 2018
miR-128	↑	3×Tg-AD mice Neuro 2a (N2a) cells	PPARγ↓	Geng et al., 2018
miR-132	↓	the hippocampus of APP/PS1 mice	ITPKB; ERK1/2; BACE1; Aβ↑ tau hyperphosphorylation ↑	Salta et al., 2016
miR-132/miR-212	↓	APP/PS1 mice and HEK 293 cells; miR-132/212 knockout (KO) mice;	tau mRNA NOS1; tau hyperphosphorylation ↑	Smith et al., 2015; Salta and De Strooper, 2017; Wang et al., 2017
miR-135a	↑	AppTg (APPswe/PS1/E9 bigenic) mice U373MG cells	CCAA T/enhancer binding protein delta (CEBPD) thrombospondin 1 (THBS1) CEBPD/miR135a/THBS1 axis	Ko et al., 2015
miR-135b	↓	Primary hippocampal cells of senescence-accelerated mouse resistant 1 (SAMR1) mice	BACE1 ↓	Zhang B. et al., 2016
miR-137	↓	APP/PS1 mice and SH-SY5Y cells	CACNA1C; tau hyperphosphorylation ↓	Jiang et al., 2018
miR-138	↑	N2a/APP and HEK293/tau cells	RARA/GSK-3βsignal pathway; tau hyperphosphorylation ↑	Wang X. et al., 2015
miR-139	↑	The hippocampus of SAMP8 mice and primary hippocampal cells	Modulate CB2-meditated neuroinflammatory processes.	Tang et al., 2017
miR-140-5p	↑	Two regions of post-mortem brain (cerebellum and hippocampus)	ADAM10; SOX2; Aβ↑	Akhter et al., 2018
miR-146a	↑	SH-SY5Y cells and 5×FAD mice	ROCK1/PTEN signal pathway; tau hyperphosphorylation ↑ low-density lipoprotein receptor-related protein-2 (Lrp2) ↓ Lrp2/Akt pathway cell apoptosis	Wang et al., 2016; Zhang B. et al., 2016
miR-15/107 family (miR-103 and miR-107)	↓	SK-N-BE cells and HEK-293 cells post-mortem frozen brain tissue samples of AD patients	CDK5R1/p35; Aβ↑	Moncini et al., 2017
miR-107	↓	Cerebral cortex of AD patients; SH-SY5Y cells;	BACE 1 mRNA; ADAM 10; APP metabolism	Nelson and Wang, 2010; Augustin et al., 2012; Goodall et al., 2013
miR-153	↓	HeLa cells	APP, APLP2;	Long et al., 2012
miR−186	↓	AD rat models; hippocampal neuronal cells	Interleukin−2 (IL2) ↓; suppress the JAK–STAT signaling pathway	Wu et al., 2018
miR-188-5p	↓	5×FAD mice and primary hippocampal neuron	Synaptic dysfunction	Lee et al., 2016
miR-19	↓	SH-SY5Y cells	PTEN ↑ phosphorylated AKT ↓ p53 and Bax ↑ Bcl-2 ↓ neural cell apoptosis	Zhu M. et al., 2016
miR-200b/c	↑	APP/PS1 mice and PC12 cells; murine primary neurons SH-SY5Y cells	Ribosomal protein S6 kinase B1 (S6K1), PTEN; PI3K/mTOR signal pathway; Aβ↓	Wu et al., 2016; Higaki et al., 2018
miR-219	↓	Drosophila model that produces human tau SH-SY5Y cells and PC12 cells	MAPT; tau protein production ↓	Santa-Maria et al., 2015
miR-219-5p	↓	APP/PS1 mice and SH-SY5Y cells	TTBK1; Gsk-3β; tau hyperphosphorylation ↑	Li et al., 2019
miR-221	↓	SH-SY5Y cells	ADAM10 ↑	Manzine et al., 2018
miR-29c	↓	Hippocampus and the frontal cortex of the APPse/PSΔE9 mouse brain	BACE1; PKA/CRE signal pathway; Aβ↑	Zong et al., 2015
miR-302	/	SK-N-MC cells	PTEN Akt signaling Aβ-induced apoptosis	Li et al., 2016
miR-322	↑	The hippocampus of Tg2576 AD transgenic mouse	BDNF-TrkB; tau hyperphosphorylation ↑	Zhang et al., 2018
miR-33	↑	Brain of miR-33 (−/−) mice and primary neural cells	ABCA1; Metabolism of ApoE and Aβ; Aβ↑	Kim et al., 2015
miR-330	↓	AD mouse and primary neuron cells	VAV1; MAPK signal pathway; Aβ↑	Zhou et al., 2018
miR-339-5p	↓	heLa cells and U373 MG cells	BACE1; Aβ↑	Long et al., 2014
miR-34a	↓	APP/PS1 Tg mice and primary neural cells	Cyclin D1 ↑ regulate cell cycle apoptosis	Modi et al., 2016
miR-34c	↑	C57BL/6JNarl (B6) mice hippocampal primary cells	Influences dendritic spine density and synaptic plasticity
miR-431	/	Cortico-hippocampal cells isolated from 3×Tg-AD mice	Kremen1 (Krm1); Wnt/β-cateninsignal pathway; regulate neurite outgrowth and synapse formation;	Ross et al., 2018
miR-4487	↓	SH-SY5Y cells	Cell apoptosis	Hu et al., 2018
miR-511	↓	HEK293T IMR-32 cells M17 cells Neuro-2a cells SH-SY5Y cells and HeLa cells	3′UTR of FKBP5 neuronal differentiation	Zheng et al., 2016
miR-603	↑	HEK293 cells and HeLa cells	LRPAP1 mRNA prevent HeLa cells from apoptosis	Zhang C. et al., 2016
miR-92a	↑	The human tau-transgenic mice; The vGAT-ChR2 (H134R)-EYFP mice	vGATmRNA; vGAT↓(vesicular GABA transporter (vGAT).	Li et al., 2017
miR-98	↓	Hippocampal tissues of AD mice hippocampal neuronal cells	HEY2 Notch-HEY2 signaling pathway.	Chen et al., 2019
