# Supplementary material for: Network-based identification of miRNAs and transcription factors and in silico drug screening targeting δ-secretase involved in Alzheimer's disease
Source: Heliyon. 2021 Nov 29;7(12):e08502. doi: 10.1016/j.heliyon.2021.e08502 (PMC8668832; doi:10.1016/j.heliyon.2021.e08502)
Supplement: Table S3 — List of miRNA in the circulation and cerebral-spinal fluid (CSF) of AD patients. [file mmc3.xlsx]

## Sheet: Sheet1
Table S3: List of miRNA in the circulation and cerebral-spinal fluid (CSF) of AD patients
miRNAs	Changes	Material analyzed for miRNA	References
miR-146b-5p	↓	Peripheral blood	Wu et al., 2020
miR-15b-5p	↓	Peripheral blood	Wu et al., 2020
miR-9	↓	Peripheral blood	Souza et al., 2020
miR-1233-5p	↓	Platelet	Lee et al., 2020
miR132	↓	Neural EVs	Cha et al., 2019
miR-212	↓	Neural EVs	Cha et al., 2019
miR-339	↑	PBMC	Ren et al., 2016
miR-425	↑	PBMC	Ren et al., 2016
miR-29b	↓	PBMC	Villa et al., 2013
miR-135b	↓	Peripheral blood	Zhang et al., 2016b
miR-29c	↓	Peripheral blood	Yang et al., 2015
miR-106b	↓	Serum	Madadi et al., 2020
miR-125b	↓	Serum	Tan et al., 2014
miR-132	↑	Serum	Xie et al., 2015
miR-133b	↓	Serum	Yang et al., 2019
miR-193a-3p	↓	Serum	Cao et al., 2020
miR-19b-3p	↓	Serum	Wu et al., 2017
miR-206	↑	Serum	Xie et al., 2015
miR-222	↓	Serum	Zeng et al., 2017
miR-223	↓	Serum	Jia and Liu, 2016; Wei et al., 2018
miR-223	↓ (exosomes)	Serum	Wei et al., 2018
miR-22-3p	↑	Serum	Guo et al., 2017
miR-29c-3p	↓	Serum	Wu et al., 2017
miR-34c	↑	Serum	Shi et al., 2020
miR-384	↑ (exosomes)	Serum	Yang et al., 2018
miR-4422	↓	Serum	Hajjri et al., 2020
miR-455-3p	↑	Serum	Kumar et al., 2017; Kumar and Reddy, 2019
miR-501-3p	↓	Serum	Hara et al., 2017
miR-127-3p	↑	Plasma	Piscopo et al., 2018
miR-146a	↓	Plasma	Kiko et al., 2014
miR-181c-5p	↑	Plasma	Siedlecki-Wullich et al., 2019
miR-200a-3p	↓	Plasma	Wang et al., 2019
miR-206	↑	Plasma	Kenny et al., 2019
miR-210-3p	↑	Plasma	Siedlecki-Wullich et al., 2019
miR-342-3p	↓ (exosomes)	Plasma	Lugli et al., 2015
miR-34a	↓	Plasma	Kiko et al., 2014
miR-34a-5p	↓	Plasma	Cosin-Tomas et al., 2017
miR-34c	↑	Plasma	Bhatnagar et al., 2014
miR-545-3p	↓	Plasma	Cosin-Tomas et al., 2017
miR-92a-3p	↑	Plasma	Siedlecki-Wullich et al., 2019
miR-125b	↑	CSF	Dangla-Valls et al., 2017
miR-125b-5p	↑ (exosomes)	CSF	McKeever et al., 2018
miR-125b-5p	↓	CSF	Lusardi et al., 2017
miR-146a	↓	CSF	Kiko et al., 2014; Lusardi et al., 2017
miR-222	↑	CSF	Marchegiani et al., 2019
miR-27a-3p	↓	CSF	Sala Frigerio et al., 2013
miR-29a	↑	CSF	Muller et al., 2016
miR-34a	↓	CSF	Kiko et al., 2014
miR-451a	↓ (exosomes)	CSF	McKeever et al., 2018
miR-598	↓	CSF	Riancho et al., 2017
miR-9-5P	↓	CSF	Riancho et al., 2017
miR-let-7b	↑	CSF	Liu et al., 2018
