# Supplementary material for: Network-based identification of miRNAs and transcription factors and in silico drug screening targeting δ-secretase involved in Alzheimer's disease
Source: Heliyon. 2021 Nov 29;7(12):e08502. doi: 10.1016/j.heliyon.2021.e08502 (PMC8668832; doi:10.1016/j.heliyon.2021.e08502)
Supplement: Table S4 — Differentially expressed miRNAs prefrontal cortex of brain. [file mmc4.xlsx]

## Sheet: Sheet1
Table S4: Differentially expressed miRNAs prefrontal cortex of brain
miRNA	sequence	Ly	K	En	Lu	Bl	B	H	Li
miR-101	TACAGTACTGTGATAACTGAA	6.959	5.64	7.492	6.221	6.043	5.993	5.844	5.64
miR-106b	TAAAGTGCTGACAGTGCAGAT	12.637	11.746	12.36	12.174	11.987	12.6	11.216	12.6
miR-107	AGCAGCATTGTACAGGGCTATCA	15.51	15.232	14.352	15.116	14.944	15.815	14.659	15.62
miR-125b	TCCCTGAGACCCTAACTTGTGA	15.911	16.047	16.315	13.275	16.315	16.315	16.315	15.143
miR-128	TCACAGTGAACCGGTCTCTTT	10.349	10.392	10.241	9.47	10.349	15.689	12.637	10.82
miR-132	TAACAGTCTACAGCCATGGTCG	8.723	9.599	9.55	8.813	9.452	11.379	9.501	8.074
miR-135a	TATGGCTTTTTATTCCTATGTGA	5.64	5.64	5.64	5.64	5.64	5.64	5.64	5.64
miR-135b	TATGGCTTTTCATTCCTATGTGA	5.64	5.64	5.64	5.64	5.64	5.64	5.64	5.64
miR-137	TTATTGCTTAAGAATACGCGTAG	5.64	5.64	5.64	5.64	5.64	5.64	5.64	5.64
miR-138	AGCTGGTGTTGTGAATCAGGCCG	11.15	12.882	6.721	11.615	9.426	15.307	9.342	8.381
miR-140-5p	CAGTGGTTTTACCCTATGGTAG	6.831	6.741	7.801	6.753	6.768	5.878	5.92	5.64
miR-146a	TGAGAACTGAATTCCATGGGTT	11.867	9.058	7.084	9.748	8.561	6.966	8.561	9.599
miR-153	TTGCATAGTCACAAAAGTGATC	5.64	5.64	5.64	5.64	5.64	5.64	5.64	5.64
miR-188-5p	CATCCCTTGCATGGTGGAGGG	7.927	9.232	8.96	7.602	7.845	6.697	7.801	7.392
miR-200b	TAATACTGCCTGGTAATGATGA	6.959	11.945	6.701	10.486	9.657	6.169	5.64	9.237
miR-212	TAACAGTCTCCAGTCACGGCC	6.302	6.593	6.682	6.302	6.651	7.554	6.831	5.64
miR-219-5p	TGATTGTCCAAACGCAATTCT	5.64	5.64	5.64	5.64	5.64	5.64	5.64	5.64
miR-221	AGCTACATTGTCTGCTGGGTTTC	14.456	13.972	14.992	14.846	14.846	14.352	14.587	12.405
miR-29c	TAGCACCATTTGAAATCGGTTA	7.527	7.639	7.993	7.01	7.241	6.837	6.939	7.768
miR-339-5p	TCCCTGTCCTCCAGGAGCTCACG	8.359	8.05	8.768	9.398	9.629	6.294	9.232	5.64
miR-34a	TGGCAGTGTCTTAGCTGGTTGT	12.733	11.827	13.275	12.6	12.954	12.882	12.174	13.344
miR-511	GTGTCTTTTGCTCTGCAGTCA	5.64	5.64	5.64	5.64	5.64	5.64	5.64	5.64
miR-603	CACACACTGCAATTACTTTTGC	5.64	5.64	5.64	5.64	5.64	5.64	5.64	5.64
miR-92a	TATTGCACTTGTCCCGGCCTGT	12.297	12.044	12.991	12.682	12.126	11.298	12.733	12.1
miR-98	TGAGGTAGTAAGTTGTATTGTT	7.241	7.801	7.686	7.269	8.088	8.136	6.697	5.64
