# Supplementary material for: Network-based identification of miRNAs and transcription factors and in silico drug screening targeting δ-secretase involved in Alzheimer's disease
Source: Heliyon. 2021 Nov 29;7(12):e08502. doi: 10.1016/j.heliyon.2021.e08502 (PMC8668832; doi:10.1016/j.heliyon.2021.e08502)
Supplement: Table S5 — miRNA enrichment. [file mmc5.xlsx]

## Sheet: Table S5
Table S5: miRNA enrichment

## Sheet: KEGG table
Table S5: miRNA enrichment
microRNA	KEGG ID	Description	p-value	FDR	Genes	Count
hsa-miR-106a-5p	hsa04136	Autophagy - other	0.00790462	0.00532744	ATG7	1
hsa-miR-106a-5p	hsa04216	Ferroptosis	0.0101221	0.00532744	ATG7	1
hsa-miR-106a-5p	hsa04620	Toll-like receptor signaling pathway	0.0255753	0.00718061	TLR7	1
hsa-miR-106a-5p	hsa04140	Autophagy - animal	0.0336213	0.00718061	ATG7	1
hsa-miR-106a-5p	hsa05162	Measles	0.0341079	0.00718061	TLR7	1
hsa-miR-106a-5p	hsa05164	Influenza A	0.0418763	0.00734672	TLR7	1
hsa-miR-106a-5p	hsa05171	Coronavirus disease - COVID-19	0.0565979	0.00851096	TLR7	1
hsa-miR-122-5p	hsa05310	Asthma	0.00765807	0.00434668	HLA-DQA1	1
hsa-miR-122-5p	hsa05330	Allograft rejection	0.00938324	0.00434668	HLA-DQA1	1
hsa-miR-122-5p	hsa04216	Ferroptosis	0.0101221	0.00434668	HMOX1	1
hsa-miR-122-5p	hsa00860	Porphyrin and chlorophyll metabolism	0.0103684	0.00434668	HMOX1	1
hsa-miR-122-5p	hsa05332	Graft-versus-host disease	0.0103684	0.00434668	HLA-DQA1	1
hsa-miR-122-5p	hsa04940	Type I diabetes mellitus	0.0106146	0.00434668	HLA-DQA1	1
hsa-miR-122-5p	hsa04672	Intestinal immune network for IgA production	0.0120912	0.00434668	HLA-DQA1	1
hsa-miR-122-5p	hsa05320	Autoimmune thyroid disease	0.013075	0.00434668	HLA-DQA1	1
hsa-miR-122-5p	hsa04978	Mineral absorption	0.0145497	0.00434668	HMOX1	1
hsa-miR-122-5p	hsa05416	Viral myocarditis	0.0147954	0.00434668	HLA-DQA1	1
hsa-miR-122-5p	hsa05321	Inflammatory bowel disease	0.0160234	0.00434668	HLA-DQA1	1
hsa-miR-122-5p	hsa05140	Leishmaniasis	0.0189674	0.00434668	HLA-DQA1	1
hsa-miR-122-5p	hsa04612	Antigen processing and presentation	0.0192126	0.00434668	HLA-DQA1	1
hsa-miR-122-5p	hsa04658	Th1 and Th2 cell differentiation	0.0226412	0.00434668	HLA-DQA1	1
hsa-miR-122-5p	hsa05323	Rheumatoid arthritis	0.0228859	0.00434668	HLA-DQA1	1
hsa-miR-122-5p	hsa05150	Staphylococcus aureus infection	0.0236198	0.00434668	HLA-DQA1	1
hsa-miR-122-5p	hsa04640	Hematopoietic cell lineage	0.0243533	0.00434668	HLA-DQA1	1
hsa-miR-122-5p	hsa04659	Th17 cell differentiation	0.0263082	0.00434668	HLA-DQA1	1
hsa-miR-122-5p	hsa04066	HIF-1 signaling pathway	0.0267966	0.00434668	HMOX1	1
hsa-miR-122-5p	hsa05145	Toxoplasmosis	0.0275289	0.00434668	HLA-DQA1	1
hsa-miR-122-5p	hsa05322	Systemic lupus erythematosus	0.033378	0.00489587	HLA-DQA1	1
hsa-miR-122-5p	hsa05418	Fluid shear stress and atherosclerosis	0.0341079	0.00489587	HMOX1	1
hsa-miR-122-5p	hsa04514	Cell adhesion molecules	0.0365389	0.00490363	HLA-DQA1	1
hsa-miR-122-5p	hsa04145	Phagosome	0.0372676	0.00490363	HLA-DQA1	1
hsa-miR-122-5p	hsa05225	Hepatocellular carcinoma	0.0411493	0.00508619	HMOX1	1
hsa-miR-122-5p	hsa05164	Influenza A	0.0418763	0.00508619	HLA-DQA1	1
hsa-miR-122-5p	hsa05152	Tuberculosis	0.0440555	0.00515269	HLA-DQA1	1
hsa-miR-122-5p	hsa05169	Epstein-Barr virus infection	0.049372	0.00556827	HLA-DQA1	1
hsa-miR-122-5p	hsa05166	Human T-cell leukemia virus 1 infection	0.05347	0.00582251	HLA-DQA1	1
hsa-miR-122-5p	hsa05206	MicroRNAs in cancer	0.0752561	0.0079217	HMOX1	1
hsa-miR-122-5p	hsa05168	Herpes simplex virus 1 infection	0.119461	0.0121692	HLA-DQA1	1
hsa-miR-17-5p	hsa04620	Toll-like receptor signaling pathway	0.0128697		TLR7	1
hsa-miR-17-5p	hsa05162	Measles	0.0172008		TLR7	1
hsa-miR-17-5p	hsa05164	Influenza A	0.0211607		TLR7	1
hsa-miR-17-5p	hsa05171	Coronavirus disease - COVID-19	0.0287093		TLR7	1
hsa-miR-196a-5p	hsa04216	Ferroptosis	0.00507363		HMOX1	1
hsa-miR-196a-5p	hsa00860	Porphyrin and chlorophyll metabolism	0.00519738		HMOX1	1
hsa-miR-196a-5p	hsa04978	Mineral absorption	0.00730108		HMOX1	1
hsa-miR-196a-5p	hsa04066	HIF-1 signaling pathway	0.0134884		HMOX1	1
hsa-miR-196a-5p	hsa05418	Fluid shear stress and atherosclerosis	0.0172008		HMOX1	1
hsa-miR-196a-5p	hsa05225	Hepatocellular carcinoma	0.0207895		HMOX1	1
hsa-miR-196a-5p	hsa05206	MicroRNAs in cancer	0.0383616		HMOX1	1
hsa-miR-19a-3p	hsa04620	Toll-like receptor signaling pathway	0.0128697		TLR7	1
hsa-miR-19a-3p	hsa05162	Measles	0.0172008		TLR7	1
hsa-miR-19a-3p	hsa05164	Influenza A	0.0211607		TLR7	1
hsa-miR-19a-3p	hsa05171	Coronavirus disease - COVID-19	0.0287093		TLR7	1
hsa-miR-24-3p	hsa04216	Ferroptosis	0.0101221	0.00510517	HMOX1	1
hsa-miR-24-3p	hsa00860	Porphyrin and chlorophyll metabolism	0.0103684	0.00510517	HMOX1	1
hsa-miR-24-3p	hsa04978	Mineral absorption	0.0145497	0.00510517	HMOX1	1
hsa-miR-24-3p	hsa04750	Inflammatory mediator regulation of TRP channels	0.0241088	0.00512901	PRKCH	1
hsa-miR-24-3p	hsa04066	HIF-1 signaling pathway	0.0267966	0.00512901	HMOX1	1
hsa-miR-24-3p	hsa04270	Vascular smooth muscle contraction	0.0326478	0.00512901	PRKCH	1
hsa-miR-24-3p	hsa05418	Fluid shear stress and atherosclerosis	0.0341079	0.00512901	HMOX1	1
hsa-miR-24-3p	hsa05225	Hepatocellular carcinoma	0.0411493	0.00541439	HMOX1	1
hsa-miR-24-3p	hsa05206	MicroRNAs in cancer	0.0752561	0.00880189	HMOX1	1
hsa-miR-34a-5p	hsa04136	Autophagy - other	0.00395991		ATG7	1
hsa-miR-34a-5p	hsa04216	Ferroptosis	0.00507363		ATG7	1
hsa-miR-34a-5p	hsa04140	Autophagy - animal	0.0169533		ATG7	1
hsa-miR-3978	hsa04612	Antigen processing and presentation	9.19833e-05	0.000193649	HLA-DRB1/LGMN	2
hsa-miR-3978	hsa05310	Asthma	0.00765807	0.00362223	HLA-DRB1	1
hsa-miR-3978	hsa05330	Allograft rejection	0.00938324	0.00362223	HLA-DRB1	1
hsa-miR-3978	hsa05332	Graft-versus-host disease	0.0103684	0.00362223	HLA-DRB1	1
hsa-miR-3978	hsa04940	Type I diabetes mellitus	0.0106146	0.00362223	HLA-DRB1	1
hsa-miR-3978	hsa04672	Intestinal immune network for IgA production	0.0120912	0.00362223	HLA-DRB1	1
hsa-miR-3978	hsa05320	Autoimmune thyroid disease	0.013075	0.00362223	HLA-DRB1	1
hsa-miR-3978	hsa05416	Viral myocarditis	0.0147954	0.00362223	HLA-DRB1	1
hsa-miR-3978	hsa05321	Inflammatory bowel disease	0.0160234	0.00362223	HLA-DRB1	1
hsa-miR-3978	hsa05140	Leishmaniasis	0.0189674	0.00362223	HLA-DRB1	1
hsa-miR-3978	hsa04658	Th1 and Th2 cell differentiation	0.0226412	0.00362223	HLA-DRB1	1
hsa-miR-3978	hsa05323	Rheumatoid arthritis	0.0228859	0.00362223	HLA-DRB1	1
hsa-miR-3978	hsa05150	Staphylococcus aureus infection	0.0236198	0.00362223	HLA-DRB1	1
hsa-miR-3978	hsa04640	Hematopoietic cell lineage	0.0243533	0.00362223	HLA-DRB1	1
hsa-miR-3978	hsa04659	Th17 cell differentiation	0.0263082	0.00362223	HLA-DRB1	1
hsa-miR-3978	hsa05145	Toxoplasmosis	0.0275289	0.00362223	HLA-DRB1	1
hsa-miR-3978	hsa04142	Lysosome	0.0314303	0.0038923	LGMN	1
hsa-miR-3978	hsa05322	Systemic lupus erythematosus	0.033378	0.00390386	HLA-DRB1	1
hsa-miR-3978	hsa04514	Cell adhesion molecules	0.0365389	0.0039229	HLA-DRB1	1
hsa-miR-3978	hsa04145	Phagosome	0.0372676	0.0039229	HLA-DRB1	1
hsa-miR-3978	hsa05164	Influenza A	0.0418763	0.00419812	HLA-DRB1	1
hsa-miR-3978	hsa05152	Tuberculosis	0.0440555	0.00421584	HLA-DRB1	1
hsa-miR-3978	hsa05169	Epstein-Barr virus infection	0.049372	0.00451917	HLA-DRB1	1
hsa-miR-3978	hsa05166	Human T-cell leukemia virus 1 infection	0.05347	0.00469035	HLA-DRB1	1
hsa-miR-3978	hsa05168	Herpes simplex virus 1 infection	0.119461	0.0100599	HLA-DRB1	1

## Sheet: REACTOME table
microRNA	REACTOME ID	Description	p-value	FDR	Genes	Count
hsa-miR-106a-5p	R-HSA-1679131	Trafficking and processing of endosomal TLR	0.00247172	0.00640353	TLR7	1
hsa-miR-106a-5p	R-HSA-975110	TRAF6 mediated IRF7 activation in TLR7/8 or 9 signaling	0.00304168	0.00640353	TLR7	1
hsa-miR-106a-5p	R-HSA-6802952	Signaling by BRAF and RAF fusions	0.0115716	0.00885824	ATG7	1
hsa-miR-106a-5p	R-HSA-1632852	Macroautophagy	0.0128951	0.00885824	ATG7	1
hsa-miR-106a-5p	R-HSA-6802957	Oncogenic MAPK signaling	0.0145956	0.00885824	ATG7	1
hsa-miR-106a-5p	R-HSA-975138	TRAF6 mediated induction of NFkB and MAP kinases upon TLR...	0.0178035	0.00885824	TLR7	1
hsa-miR-106a-5p	R-HSA-168181	Toll Like Receptor 7/8 (TLR7/8) Cascade	0.0181806	0.00885824	TLR7	1
hsa-miR-106a-5p	R-HSA-975155	MyD88 dependent cascade initiated on endosome	0.0181806	0.00885824	TLR7	1
hsa-miR-106a-5p	R-HSA-168138	Toll Like Receptor 9 (TLR9) Cascade	0.0189345	0.00885824	TLR7	1
hsa-miR-106a-5p	R-HSA-168898	Toll-Like Receptors Cascades	0.0296462	0.0124826	TLR7	1
hsa-miR-106a-5p	R-HSA-983168	Antigen processing: Ubiquitination & Proteasome degradation	0.0581078	0.0222422	ATG7	1
hsa-miR-106a-5p	R-HSA-983169	Class I MHC mediated antigen processing & presentation	0.0695207	0.0226951	ATG7	1
hsa-miR-106a-5p	R-HSA-5663202	Diseases of signal transduction	0.0700712	0.0226951	ATG7	1
hsa-miR-106a-5p	R-HSA-6798695	Neutrophil degranulation	0.0890535	0.026783	ATG7	1
hsa-miR-122-5p	R-HSA-189445	Metabolism of porphyrins	0.00323163		HMOX1	1
hsa-miR-122-5p	R-HSA-202430	Translocation of ZAP-70 to Immunological synapse	0.00361148		HLA-DQA1	1
hsa-miR-122-5p	R-HSA-202427	Phosphorylation of CD3 and TCR zeta chains	0.00418111		HLA-DQA1	1
hsa-miR-122-5p	R-HSA-389948	PD-1 signaling	0.00437096		HLA-DQA1	1
hsa-miR-122-5p	R-HSA-202433	Generation of second messenger molecules	0.00626839		HLA-DQA1	1
hsa-miR-122-5p	R-HSA-917937	Iron uptake and transport	0.011004		HMOX1	1
hsa-miR-122-5p	R-HSA-388841	Costimulation by the CD28 family	0.0136511		HLA-DQA1	1
hsa-miR-122-5p	R-HSA-877300	Interferon gamma signaling	0.0174264		HLA-DQA1	1
hsa-miR-122-5p	R-HSA-202424	Downstream TCR signaling	0.0185576		HLA-DQA1	1
hsa-miR-122-5p	R-HSA-6785807	Interleukin-4 and 13 signaling	0.0204414		HMOX1	1
hsa-miR-122-5p	R-HSA-202403	TCR signaling	0.0225116		HLA-DQA1	1
hsa-miR-122-5p	R-HSA-2132295	MHC class II antigen presentation	0.0234518		HLA-DQA1	1
hsa-miR-122-5p	R-HSA-913531	Interferon Signaling	0.0369413		HLA-DQA1	1
hsa-miR-17-5p	R-HSA-1679131	Trafficking and processing of endosomal TLR	0.00123656		TLR7	1
hsa-miR-17-5p	R-HSA-975110	TRAF6 mediated IRF7 activation in TLR7/8 or 9 signaling	0.00152193		TLR7	1
hsa-miR-17-5p	R-HSA-975138	TRAF6 mediated induction of NFkB and MAP kinases upon TLR...	0.00894131		TLR7	1
hsa-miR-17-5p	R-HSA-168181	Toll Like Receptor 7/8 (TLR7/8) Cascade	0.00913155		TLR7	1
hsa-miR-17-5p	R-HSA-975155	MyD88 dependent cascade initiated on endosome	0.00913155		TLR7	1
hsa-miR-17-5p	R-HSA-168138	Toll Like Receptor 9 (TLR9) Cascade	0.00951203		TLR7	1
hsa-miR-17-5p	R-HSA-168898	Toll-Like Receptors Cascades	0.0149339		TLR7	1
hsa-miR-196a-5p	R-HSA-189445	Metabolism of porphyrins	0.00323163		HMOX1	1
hsa-miR-196a-5p	R-HSA-917937	Iron uptake and transport	0.011004		HMOX1	1
hsa-miR-196a-5p	R-HSA-6785807	Interleukin-4 and 13 signaling	0.0204414		HMOX1	1
hsa-miR-19a-3p	R-HSA-1679131	Trafficking and processing of endosomal TLR	0.00123656		TLR7	1
hsa-miR-19a-3p	R-HSA-975110	TRAF6 mediated IRF7 activation in TLR7/8 or 9 signaling	0.00152193		TLR7	1
hsa-miR-19a-3p	R-HSA-975138	TRAF6 mediated induction of NFkB and MAP kinases upon TLR...	0.00894131		TLR7	1
hsa-miR-19a-3p	R-HSA-168181	Toll Like Receptor 7/8 (TLR7/8) Cascade	0.00913155		TLR7	1
hsa-miR-19a-3p	R-HSA-975155	MyD88 dependent cascade initiated on endosome	0.00913155		TLR7	1
hsa-miR-19a-3p	R-HSA-168138	Toll Like Receptor 9 (TLR9) Cascade	0.00951203		TLR7	1
hsa-miR-19a-3p	R-HSA-168898	Toll-Like Receptors Cascades	0.0149339		TLR7	1
hsa-miR-24-3p	R-HSA-189445	Metabolism of porphyrins	0.00323163	0.00270008	HMOX1	1
hsa-miR-24-3p	R-HSA-114508	Effects of PIP2 hydrolysis	0.00513015	0.00270008	PRKCH	1
hsa-miR-24-3p	R-HSA-418597	G alpha (z) signalling events	0.00892175	0.0028958	PRKCH	1
hsa-miR-24-3p	R-HSA-917937	Iron uptake and transport	0.011004	0.0028958	HMOX1	1
hsa-miR-24-3p	R-HSA-6785807	Interleukin-4 and 13 signaling	0.0204414	0.00430346	HMOX1	1
hsa-miR-24-3p	R-HSA-416476	G alpha (q) signalling events	0.0360076	0.00586375	PRKCH	1
hsa-miR-24-3p	R-HSA-881907	Gastrin-CREB signalling pathway via PKC and MAPK	0.038994	0.00586375	PRKCH	1
hsa-miR-24-3p	R-HSA-76002	Platelet activation, signaling and aggregation	0.0525605	0.00691585	PRKCH	1
hsa-miR-34a-5p	R-HSA-6802952	Signaling by BRAF and RAF fusions	0.0115716	0.020485	ATG7	1
hsa-miR-34a-5p	R-HSA-1632852	Macroautophagy	0.0128951	0.020485	ATG7	1
hsa-miR-34a-5p	R-HSA-6802957	Oncogenic MAPK signaling	0.0145956	0.020485	ATG7	1
hsa-miR-34a-5p	R-HSA-983168	Antigen processing: Ubiquitination & Proteasome degradation	0.0581078	0.0491727	ATG7	1
hsa-miR-34a-5p	R-HSA-983169	Class I MHC mediated antigen processing & presentation	0.0695207	0.0491727	ATG7	1
hsa-miR-34a-5p	R-HSA-5663202	Diseases of signal transduction	0.0700712	0.0491727	ATG7	1
hsa-miR-34a-5p	R-HSA-6798695	Neutrophil degranulation	0.0890535	0.053566	ATG7	1
hsa-miR-3978	R-HSA-2132295	MHC class II antigen presentation	0.000138011		HLA-DRB1/LGMN	2
hsa-miR-3978	R-HSA-1679131	Trafficking and processing of endosomal TLR	0.00247172		LGMN	1
hsa-miR-3978	R-HSA-202430	Translocation of ZAP-70 to Immunological synapse	0.00361148		HLA-DRB1	1
hsa-miR-3978	R-HSA-202427	Phosphorylation of CD3 and TCR zeta chains	0.00418111		HLA-DRB1	1
hsa-miR-3978	R-HSA-389948	PD-1 signaling	0.00437096		HLA-DRB1	1
hsa-miR-3978	R-HSA-202433	Generation of second messenger molecules	0.00626839		HLA-DRB1	1
hsa-miR-3978	R-HSA-388841	Costimulation by the CD28 family	0.0136511		HLA-DRB1	1
hsa-miR-3978	R-HSA-877300	Interferon gamma signaling	0.0174264		HLA-DRB1	1
hsa-miR-3978	R-HSA-202424	Downstream TCR signaling	0.0185576		HLA-DRB1	1
hsa-miR-3978	R-HSA-202403	TCR signaling	0.0225116		HLA-DRB1	1
hsa-miR-3978	R-HSA-8957322	Metabolism of steroids	0.0275836		LGMN	1
hsa-miR-3978	R-HSA-168898	Toll-Like Receptors Cascades	0.0296462		LGMN	1
hsa-miR-3978	R-HSA-913531	Interferon Signaling	0.0369413		HLA-DRB1	1

## Sheet: DISEASE Ontology
microRNA	Disease ID	Description	p-value	FDR	Genes	Count
hsa-miR-122-5p	DOID:13580	cholestasis	5.89978e-05	0.00139241	HMOX1/HLA-DQA1	2
hsa-miR-122-5p	DOID:4138	bile duct disease	0.000114033	0.00139241	HMOX1/HLA-DQA1	2
hsa-miR-122-5p	DOID:9741	biliary tract disease	0.000116717	0.00139241	HMOX1/HLA-DQA1	2
hsa-miR-122-5p	DOID:2377	multiple sclerosis	0.000442905	0.00293165	HMOX1/HLA-DQA1	2
hsa-miR-122-5p	DOID:3213	demyelinating disease	0.000475009	0.00293165	HMOX1/HLA-DQA1	2
hsa-miR-122-5p	DOID:3910	lung adenocarcinoma	0.000491482	0.00293165	HMOX1/HLA-DQA1	2
hsa-miR-122-5p	DOID:2043	hepatitis B	0.000602333	0.0030796	HMOX1/HLA-DQA1	2
hsa-miR-106a-5p	DOID:1883	hepatitis C	0.000843254	0.00443818	TLR7/ATG7	2
hsa-miR-122-5p	DOID:1883	hepatitis C	0.000843254	0.00377245	HMOX1/HLA-DQA1	2
hsa-miR-122-5p	DOID:16	integumentary system disease	0.00241548	0.00707202	HMOX1/HLA-DQA1	2
hsa-miR-122-5p	DOID:14256	adult-onset Still's disease	0.00249641	0.00707202	HMOX1	1
hsa-miR-196a-5p	DOID:14256	adult-onset Still's disease	0.00249641	0.0169875	HMOX1	1
hsa-miR-24-3p	DOID:14256	adult-onset Still's disease	0.00249641	0.0218778	HMOX1	1
hsa-miR-3978	DOID:14203	childhood type dermatomyositis	0.00249641	0.00842454	HLA-DRB1	1
hsa-miR-3978	DOID:9849	Meniere's disease	0.00249641	0.00842454	HLA-DRB1	1
hsa-miR-122-5p	DOID:1586	rheumatic fever	0.00274588	0.00707202	HLA-DQA1	1
hsa-miR-196a-5p	DOID:14681	Silver-Russell syndrome	0.00274588	0.0169875	IGF2BP3	1
hsa-miR-3978	DOID:1586	rheumatic fever	0.00274588	0.00842454	HLA-DRB1	1
hsa-miR-3978	DOID:3426	vestibular disease	0.00274588	0.00842454	HLA-DRB1	1
hsa-miR-3978	DOID:9847	peripheral vertigo	0.00274588	0.00842454	HLA-DRB1	1
hsa-miR-3978	DOID:9848	endolymphatic hydrops	0.00274588	0.00842454	HLA-DRB1	1
hsa-miR-106a-5p	DOID:2237	hepatitis	0.00289108	0.00760811	TLR7/ATG7	2
hsa-miR-122-5p	DOID:2237	hepatitis	0.00289108	0.00707202	HMOX1/HLA-DQA1	2
hsa-miR-122-5p	DOID:3908	non-small cell lung carcinoma	0.00289108	0.00707202	HMOX1/HLA-DQA1	2
hsa-miR-122-5p	DOID:12337	varicocele	0.00299532	0.00707202	HMOX1	1
hsa-miR-122-5p	DOID:9742	pelvic varices	0.00299532	0.00707202	HMOX1	1
hsa-miR-196a-5p	DOID:12337	varicocele	0.00299532	0.0169875	HMOX1	1
hsa-miR-196a-5p	DOID:9742	pelvic varices	0.00299532	0.0169875	HMOX1	1
hsa-miR-24-3p	DOID:12337	varicocele	0.00299532	0.0218778	HMOX1	1
hsa-miR-24-3p	DOID:9742	pelvic varices	0.00299532	0.0218778	HMOX1	1
hsa-miR-3978	DOID:6196	reactive arthritis	0.00299532	0.00842454	HLA-DRB1	1
hsa-miR-3978	DOID:7188	autoimmune thyroiditis	0.00299532	0.00842454	HLA-DRB1	1
hsa-miR-3978	DOID:13544	low tension glaucoma	0.00324473	0.00842454	HLA-DRB1	1
hsa-miR-122-5p	DOID:557	kidney disease	0.00330806	0.00707202	HMOX1/HLA-DQA1	2
hsa-miR-3978	DOID:1019	osteomyelitis	0.0034941	0.00842454	HLA-DRB1	1
hsa-miR-122-5p	DOID:74	hematopoietic system disease	0.00349747	0.00707202	HMOX1/HLA-DQA1	2
hsa-miR-122-5p	DOID:18	urinary system disease	0.00355681	0.00707202	HMOX1/HLA-DQA1	2
hsa-miR-3978	DOID:1395	schistosomiasis	0.00374345	0.00842454	HLA-DRB1	1
hsa-miR-3978	DOID:14268	sclerosing cholangitis	0.00374345	0.00842454	HLA-DRB1	1
hsa-miR-3978	DOID:321	tropical spastic paraparesis	0.00399276	0.00842454	HLA-DRB1	1
hsa-miR-34a-5p	DOID:14681	Silver-Russell syndrome	0.00411625	0.0259616	IGF2BP3	1
hsa-miR-17-5p	DOID:1227	neutropenia	0.00412139	0.0054088	TLR7	1
hsa-miR-17-5p	DOID:12987	agranulocytosis	0.00412139	0.0054088	TLR7	1
hsa-miR-19a-3p	DOID:1227	neutropenia	0.00412139	0.0054088	TLR7	1
hsa-miR-19a-3p	DOID:12987	agranulocytosis	0.00412139	0.0054088	TLR7	1
hsa-miR-122-5p	DOID:10762	portal hypertension	0.00424204	0.00743846	HMOX1	1
hsa-miR-122-5p	DOID:10976	membranous glomerulonephritis	0.00424204	0.00743846	HLA-DQA1	1
hsa-miR-196a-5p	DOID:10762	portal hypertension	0.00424204	0.0169875	HMOX1	1
hsa-miR-24-3p	DOID:10762	portal hypertension	0.00424204	0.0218778	HMOX1	1
hsa-miR-3978	DOID:0060033	autoimmune disease of peripheral nervous system	0.00424204	0.00842454	HLA-DRB1	1
hsa-miR-3978	DOID:12842	Guillain-Barre syndrome	0.00424204	0.00842454	HLA-DRB1	1
hsa-miR-3978	DOID:47	prostate disease	0.00424204	0.00842454	HLA-DRB1	1
hsa-miR-122-5p	DOID:1852	intrahepatic cholestasis	0.00449129	0.00743846	HLA-DQA1	1
hsa-miR-196a-5p	DOID:8719	in situ carcinoma	0.00449129	0.0169875	IGF2BP3	1
hsa-miR-3978	DOID:10325	silicosis	0.00449129	0.00842454	HLA-DRB1	1
hsa-miR-3978	DOID:1852	intrahepatic cholestasis	0.00449129	0.00842454	HLA-DRB1	1
hsa-miR-196a-5p	DOID:9206	Barrett's esophagus	0.00474051	0.0169875	IGF2BP3	1
hsa-miR-122-5p	DOID:1532	pleural disease	0.0049897	0.00743846	HMOX1	1
hsa-miR-122-5p	DOID:799	varicose veins	0.0049897	0.00743846	HMOX1	1
hsa-miR-196a-5p	DOID:1532	pleural disease	0.0049897	0.0169875	HMOX1	1
hsa-miR-196a-5p	DOID:799	varicose veins	0.0049897	0.0169875	HMOX1	1
hsa-miR-24-3p	DOID:1532	pleural disease	0.0049897	0.0218778	HMOX1	1
hsa-miR-24-3p	DOID:799	varicose veins	0.0049897	0.0218778	HMOX1	1
hsa-miR-3978	DOID:13406	pulmonary sarcoidosis	0.0049897	0.00842454	HLA-DRB1	1
hsa-miR-3978	DOID:14067	Plasmodium falciparum malaria	0.0049897	0.00842454	HLA-DRB1	1
hsa-miR-3978	DOID:4539	labyrinthine disease	0.00523886	0.00842454	HLA-DRB1	1
hsa-miR-122-5p	DOID:11123	Henoch-Schoenlein purpura	0.00548798	0.00743846	HMOX1	1
hsa-miR-122-5p	DOID:1557	hypersensitivity reaction type III disease	0.00548798	0.00743846	HMOX1	1
hsa-miR-122-5p	DOID:9809	hypersensitivity vasculitis	0.00548798	0.00743846	HMOX1	1
hsa-miR-196a-5p	DOID:0060071	pre-malignant neoplasm	0.00548798	0.0169875	IGF2BP3	1
hsa-miR-196a-5p	DOID:11123	Henoch-Schoenlein purpura	0.00548798	0.0169875	HMOX1	1
hsa-miR-196a-5p	DOID:1557	hypersensitivity reaction type III disease	0.00548798	0.0169875	HMOX1	1
hsa-miR-196a-5p	DOID:1800	neuroendocrine carcinoma	0.00548798	0.0169875	IGF2BP3	1
hsa-miR-196a-5p	DOID:9809	hypersensitivity vasculitis	0.00548798	0.0169875	HMOX1	1
hsa-miR-24-3p	DOID:11123	Henoch-Schoenlein purpura	0.00548798	0.0218778	HMOX1	1
hsa-miR-24-3p	DOID:1557	hypersensitivity reaction type III disease	0.00548798	0.0218778	HMOX1	1
hsa-miR-24-3p	DOID:9809	hypersensitivity vasculitis	0.00548798	0.0218778	HMOX1	1
hsa-miR-3978	DOID:11123	Henoch-Schoenlein purpura	0.00548798	0.00842454	HLA-DRB1	1
hsa-miR-3978	DOID:1557	hypersensitivity reaction type III disease	0.00548798	0.00842454	HLA-DRB1	1
hsa-miR-3978	DOID:9809	hypersensitivity vasculitis	0.00548798	0.00842454	HLA-DRB1	1
hsa-miR-122-5p	DOID:2048	autoimmune hepatitis	0.00573708	0.00743846	HLA-DQA1	1
hsa-miR-3978	DOID:2048	autoimmune hepatitis	0.00573708	0.00845464	HLA-DRB1	1
hsa-miR-17-5p	DOID:615	leukopenia	0.00586986	0.0054088	TLR7	1
hsa-miR-19a-3p	DOID:615	leukopenia	0.00586986	0.0054088	TLR7	1
hsa-miR-122-5p	DOID:272	hepatic vascular disease	0.00598614	0.00743846	HMOX1	1
hsa-miR-196a-5p	DOID:272	hepatic vascular disease	0.00598614	0.0169875	HMOX1	1
hsa-miR-24-3p	DOID:272	hepatic vascular disease	0.00598614	0.0218778	HMOX1	1
hsa-miR-3978	DOID:2452	thrombophilia	0.00598614	0.00848239	HLA-DRB1	1
hsa-miR-122-5p	DOID:14069	cerebral malaria	0.00623518	0.00743846	HMOX1	1
hsa-miR-122-5p	DOID:687	hepatoblastoma	0.00623518	0.00743846	HMOX1	1
hsa-miR-196a-5p	DOID:14069	cerebral malaria	0.00623518	0.0169875	HMOX1	1
hsa-miR-196a-5p	DOID:687	hepatoblastoma	0.00623518	0.0169875	HMOX1	1
hsa-miR-24-3p	DOID:14069	cerebral malaria	0.00623518	0.0218778	HMOX1	1
hsa-miR-24-3p	DOID:687	hepatoblastoma	0.00623518	0.0218778	HMOX1	1
hsa-miR-3978	DOID:9471	meningitis	0.00648418	0.00884781	HLA-DRB1	1
hsa-miR-34a-5p	DOID:8719	in situ carcinoma	0.00672979	0.0259616	IGF2BP3	1
hsa-miR-122-5p	DOID:13141	uveitis	0.00698209	0.00806081	HLA-DQA1	1
hsa-miR-3978	DOID:13141	uveitis	0.00698209	0.00887017	HLA-DRB1	1
hsa-miR-3978	DOID:9446	cholangitis	0.00698209	0.00887017	HLA-DRB1	1
hsa-miR-34a-5p	DOID:9206	Barrett's esophagus	0.00710278	0.0259616	IGF2BP3	1
hsa-miR-3978	DOID:1389	polyneuropathy	0.00723099	0.00888017	HLA-DRB1	1
hsa-miR-122-5p	DOID:9744	type 1 diabetes mellitus	0.00772872	0.00864396	HLA-DQA1	1
hsa-miR-3978	DOID:319	spinal cord disease	0.00772872	0.00890633	HLA-DRB1	1
hsa-miR-17-5p	DOID:715	T-cell leukemia	0.00786812	0.0054088	TLR7	1
hsa-miR-19a-3p	DOID:715	T-cell leukemia	0.00786812	0.0054088	TLR7	1
hsa-miR-3978	DOID:13375	temporal arteritis	0.00797753	0.00890633	HLA-DRB1	1
hsa-miR-3978	DOID:525	central nervous system vasculitis	0.00797753	0.00890633	HLA-DRB1	1
hsa-miR-34a-5p	DOID:0060071	pre-malignant neoplasm	0.00822118	0.0259616	IGF2BP3	1
hsa-miR-34a-5p	DOID:1800	neuroendocrine carcinoma	0.00822118	0.0259616	IGF2BP3	1
hsa-miR-106a-5p	DOID:1227	neutropenia	0.00822631	0.0104705	TLR7	1
hsa-miR-106a-5p	DOID:12987	agranulocytosis	0.00822631	0.0104705	TLR7	1
hsa-miR-3978	DOID:1094	attention deficit hyperactivity disorder	0.00822631	0.00891396	HLA-DRB1	1
hsa-miR-3978	DOID:10223	dermatomyositis	0.00847507	0.00892112	HLA-DRB1	1
hsa-miR-17-5p	DOID:12894	Sjogren's syndrome	0.00861746	0.0054088	TLR7	1
hsa-miR-19a-3p	DOID:12894	Sjogren's syndrome	0.00861746	0.0054088	TLR7	1
hsa-miR-3978	DOID:10316	pneumoconiosis	0.00872379	0.00892785	HLA-DRB1	1
hsa-miR-17-5p	DOID:635	acquired immunodeficiency syndrome	0.00886724	0.0054088	TLR7	1
hsa-miR-19a-3p	DOID:635	acquired immunodeficiency syndrome	0.00886724	0.0054088	TLR7	1
hsa-miR-17-5p	DOID:10747	lymphoid leukemia	0.00899213	0.0054088	TLR7	1
hsa-miR-19a-3p	DOID:10747	lymphoid leukemia	0.00899213	0.0054088	TLR7	1
hsa-miR-122-5p	DOID:866	vein disease	0.00946976	0.0102702	HMOX1	1
hsa-miR-196a-5p	DOID:866	vein disease	0.00946976	0.0230813	HMOX1	1
hsa-miR-24-3p	DOID:866	vein disease	0.00946976	0.0306713	HMOX1	1
hsa-miR-3978	DOID:883	parasitic helminthiasis infectious disease	0.00946976	0.00942935	HLA-DRB1	1
hsa-miR-196a-5p	DOID:3111	cystadenocarcinoma	0.00996692	0.0230813	IGF2BP3	1
hsa-miR-196a-5p	DOID:3114	serous cystadenocarcinoma	0.00996692	0.0230813	IGF2BP3	1
hsa-miR-122-5p	DOID:437	myasthenia gravis	0.0102155	0.0107	HLA-DQA1	1
hsa-miR-3978	DOID:1024	leprosy	0.0102155	0.0098493	HLA-DRB1	1
hsa-miR-122-5p	DOID:439	neuromuscular junction disease	0.010464	0.0107	HLA-DQA1	1
hsa-miR-3978	DOID:10923	sickle cell anemia	0.010464	0.0098493	HLA-DRB1	1
hsa-miR-122-5p	DOID:10603	glucose intolerance	0.0109609	0.0108968	HMOX1	1
hsa-miR-196a-5p	DOID:10603	glucose intolerance	0.0109609	0.0241743	HMOX1	1
hsa-miR-24-3p	DOID:10603	glucose intolerance	0.0109609	0.032965	HMOX1	1
hsa-miR-3978	DOID:1459	hypothyroidism	0.0109609	0.0098493	HLA-DRB1	1
hsa-miR-3978	DOID:1555	urticaria	0.0109609	0.0098493	HLA-DRB1	1
hsa-miR-122-5p	DOID:3480	uveal disease	0.0114577	0.0110828	HLA-DQA1	1
hsa-miR-3978	DOID:3480	uveal disease	0.0114577	0.0100296	HLA-DRB1	1
hsa-miR-17-5p	DOID:9500	leukocyte disease	0.0114899	0.00604734	TLR7	1
hsa-miR-19a-3p	DOID:9500	leukocyte disease	0.0114899	0.00604734	TLR7	1
hsa-miR-106a-5p	DOID:615	leukopenia	0.011706	0.0104705	TLR7	1
hsa-miR-3978	DOID:14227	azoospermia	0.011706	0.0100296	HLA-DRB1	1
hsa-miR-3978	DOID:627	severe combined immunodeficiency	0.0124509	0.0102945	HLA-DRB1	1
hsa-miR-3978	DOID:10003	sensorineural hearing loss	0.0126991	0.0102945	HLA-DRB1	1
hsa-miR-122-5p	DOID:987	alopecia	0.0129473	0.0121941	HLA-DQA1	1
hsa-miR-3978	DOID:628	combined T cell and B cell immunodeficiency	0.0129473	0.0102945	HLA-DRB1	1
hsa-miR-3978	DOID:7166	thyroiditis	0.0131954	0.0102945	HLA-DRB1	1
hsa-miR-3978	DOID:13378	Kawasaki disease	0.0134436	0.0102945	HLA-DRB1	1
hsa-miR-122-5p	DOID:438	autoimmune disease of the nervous system	0.0136916	0.0125645	HLA-DQA1	1
hsa-miR-196a-5p	DOID:6050	esophageal disease	0.0136916	0.0281904	IGF2BP3	1
hsa-miR-3978	DOID:438	autoimmune disease of the nervous system	0.0136916	0.0102945	HLA-DRB1	1
hsa-miR-24-3p	DOID:3526	cerebral infarction	0.0139397	0.0346488	PRKCH	1
hsa-miR-3978	DOID:1602	lymphadenitis	0.0144358	0.0104283	HLA-DRB1	1
hsa-miR-3978	DOID:9942	lymph node disease	0.0144358	0.0104283	HLA-DRB1	1
hsa-miR-122-5p	DOID:4535	hypotrichosis	0.0146837	0.0131381	HLA-DQA1	1
hsa-miR-34a-5p	DOID:3111	cystadenocarcinoma	0.014914	0.0336406	IGF2BP3	1
hsa-miR-34a-5p	DOID:3114	serous cystadenocarcinoma	0.014914	0.0336406	IGF2BP3	1
hsa-miR-3978	DOID:1067	open-angle glaucoma	0.0151796	0.0107241	HLA-DRB1	1
hsa-miR-196a-5p	DOID:13580	cholestasis	0.0154275	0.0281904	HMOX1	1
hsa-miR-24-3p	DOID:13580	cholestasis	0.0154275	0.0346488	HMOX1	1
hsa-miR-24-3p	DOID:3454	brain infarction	0.0154275	0.0346488	PRKCH	1
hsa-miR-3978	DOID:13580	cholestasis	0.0154275	0.0107241	HLA-DRB1	1
hsa-miR-106a-5p	DOID:715	T-cell leukemia	0.0156753	0.0104705	TLR7	1
hsa-miR-122-5p	DOID:421	hair disease	0.0161709	0.0141158	HLA-DQA1	1
hsa-miR-3978	DOID:4029	gastritis	0.0161709	0.01076	HLA-DRB1	1
hsa-miR-122-5p	DOID:576	proteinuria	0.0169141	0.014413	HMOX1	1
hsa-miR-196a-5p	DOID:576	proteinuria	0.0169141	0.0281904	HMOX1	1
hsa-miR-24-3p	DOID:576	proteinuria	0.0169141	0.0346488	HMOX1	1
hsa-miR-3978	DOID:576	proteinuria	0.0169141	0.01076	HLA-DRB1	1
hsa-miR-106a-5p	DOID:12894	Sjogren's syndrome	0.0171617	0.0104705	TLR7	1
hsa-miR-106a-5p	DOID:635	acquired immunodeficiency syndrome	0.017657	0.0104705	TLR7	1
hsa-miR-122-5p	DOID:3326	purpura	0.017657	0.0146961	HMOX1	1
hsa-miR-196a-5p	DOID:3326	purpura	0.017657	0.0281904	HMOX1	1
hsa-miR-24-3p	DOID:3326	purpura	0.017657	0.0346488	HMOX1	1
hsa-miR-3978	DOID:2952	inner ear disease	0.017657	0.01076	HLA-DRB1	1
hsa-miR-3978	DOID:3326	purpura	0.017657	0.01076	HLA-DRB1	1
hsa-miR-106a-5p	DOID:10747	lymphoid leukemia	0.0179045	0.0104705	TLR7	1
hsa-miR-196a-5p	DOID:5409	lung small cell carcinoma	0.0179045	0.0281904	IGF2BP3	1
hsa-miR-3978	DOID:0060049	autoimmune disease of urogenital tract	0.0181521	0.01076	HLA-DRB1	1
hsa-miR-3978	DOID:12236	primary biliary cirrhosis	0.0181521	0.01076	HLA-DRB1	1
hsa-miR-3978	DOID:3744	cervical squamous cell carcinoma	0.0181521	0.01076	HLA-DRB1	1
hsa-miR-3978	DOID:6364	migraine	0.0181521	0.01076	HLA-DRB1	1
hsa-miR-122-5p	DOID:12449	aplastic anemia	0.0183996	0.0147091	HLA-DQA1	1
hsa-miR-3978	DOID:12449	aplastic anemia	0.0183996	0.01076	HLA-DRB1	1
hsa-miR-3978	DOID:574	peripheral nervous system disease	0.0183996	0.01076	HLA-DRB1	1
hsa-miR-3978	DOID:9778	irritable bowel syndrome	0.0188945	0.0108496	HLA-DRB1	1
hsa-miR-122-5p	DOID:6432	pulmonary hypertension	0.0191419	0.0147091	HMOX1	1
hsa-miR-196a-5p	DOID:6432	pulmonary hypertension	0.0191419	0.0281904	HMOX1	1
hsa-miR-24-3p	DOID:6432	pulmonary hypertension	0.0191419	0.0346488	HMOX1	1
hsa-miR-3978	DOID:76	stomach disease	0.0191419	0.0108496	HLA-DRB1	1
hsa-miR-122-5p	DOID:2921	glomerulonephritis	0.0196366	0.0147091	HLA-DQA1	1
hsa-miR-122-5p	DOID:12361	Graves' disease	0.0198839	0.0147091	HLA-DQA1	1
hsa-miR-3978	DOID:12361	Graves' disease	0.0198839	0.0110331	HLA-DRB1	1
hsa-miR-3978	DOID:633	myositis	0.0201312	0.0110331	HLA-DRB1	1
hsa-miR-196a-5p	DOID:2871	endometrial carcinoma	0.0203785	0.0281904	IGF2BP3	1
hsa-miR-34a-5p	DOID:6050	esophageal disease	0.0204683	0.0403979	IGF2BP3	1
hsa-miR-122-5p	DOID:440	neuromuscular disease	0.0206257	0.0147091	HLA-DQA1	1
hsa-miR-122-5p	DOID:11335	sarcoidosis	0.0208729	0.0147091	HLA-DQA1	1
hsa-miR-3978	DOID:11335	sarcoidosis	0.0208729	0.0110331	HLA-DRB1	1
hsa-miR-122-5p	DOID:13241	Behcet's disease	0.0213672	0.0147091	HMOX1	1
hsa-miR-196a-5p	DOID:13241	Behcet's disease	0.0213672	0.0281904	HMOX1	1
hsa-miR-196a-5p	DOID:4138	bile duct disease	0.0213672	0.0281904	HMOX1	1
hsa-miR-24-3p	DOID:13241	Behcet's disease	0.0213672	0.0346488	HMOX1	1
hsa-miR-24-3p	DOID:4138	bile duct disease	0.0213672	0.0346488	HMOX1	1
hsa-miR-3978	DOID:13241	Behcet's disease	0.0213672	0.0110331	HLA-DRB1	1
hsa-miR-3978	DOID:4138	bile duct disease	0.0213672	0.0110331	HLA-DRB1	1
hsa-miR-17-5p	DOID:526	Human immunodeficiency virus infectious disease	0.0216061	0.00966765	TLR7	1
hsa-miR-19a-3p	DOID:526	Human immunodeficiency virus infectious disease	0.0216061	0.00966765	TLR7	1
hsa-miR-122-5p	DOID:0060005	autoimmune disease of endocrine system	0.0216143	0.0147091	HLA-DQA1	1
hsa-miR-196a-5p	DOID:9741	biliary tract disease	0.0216143	0.0281904	HMOX1	1
hsa-miR-24-3p	DOID:9741	biliary tract disease	0.0216143	0.0346488	HMOX1	1
hsa-miR-3978	DOID:0060005	autoimmune disease of endocrine system	0.0216143	0.0110331	HLA-DRB1	1
hsa-miR-3978	DOID:9741	biliary tract disease	0.0216143	0.0110331	HLA-DRB1	1
hsa-miR-122-5p	DOID:2916	hypersensitivity reaction type IV disease	0.0218613	0.0147091	HLA-DQA1	1
hsa-miR-3978	DOID:2916	hypersensitivity reaction type IV disease	0.0218613	0.0110331	HLA-DRB1	1
hsa-miR-122-5p	DOID:10608	celiac disease	0.0226024	0.0147091	HLA-DQA1	1
hsa-miR-3978	DOID:10608	celiac disease	0.0226024	0.0112529	HLA-DRB1	1
hsa-miR-106a-5p	DOID:9500	leukocyte disease	0.0228493	0.0120259	TLR7	1
hsa-miR-122-5p	DOID:9408	acute myocardial infarction	0.0228493	0.0147091	HMOX1	1
hsa-miR-196a-5p	DOID:9408	acute myocardial infarction	0.0228493	0.0281904	HMOX1	1
hsa-miR-24-3p	DOID:9408	acute myocardial infarction	0.0228493	0.0346488	HMOX1	1
hsa-miR-122-5p	DOID:3717	gastric adenocarcinoma	0.0233431	0.0147091	HMOX1	1
hsa-miR-196a-5p	DOID:3717	gastric adenocarcinoma	0.0233431	0.0281904	HMOX1	1
hsa-miR-24-3p	DOID:3717	gastric adenocarcinoma	0.0233431	0.0346488	HMOX1	1
hsa-miR-122-5p	DOID:9452	fatty liver disease	0.0235899	0.0147091	HMOX1	1
hsa-miR-196a-5p	DOID:9452	fatty liver disease	0.0235899	0.0281904	HMOX1	1
hsa-miR-24-3p	DOID:9452	fatty liver disease	0.0235899	0.0346488	HMOX1	1
hsa-miR-122-5p	DOID:7998	hyperthyroidism	0.0238367	0.0147091	HLA-DQA1	1
hsa-miR-3978	DOID:7998	hyperthyroidism	0.0238367	0.0117093	HLA-DRB1	1
hsa-miR-196a-5p	DOID:1380	endometrial cancer	0.0240835	0.0281904	IGF2BP3	1
hsa-miR-196a-5p	DOID:3498	pancreatic ductal adenocarcinoma	0.0243303	0.0281904	IGF2BP3	1
hsa-miR-196a-5p	DOID:363	uterine cancer	0.0243303	0.0281904	IGF2BP3	1
hsa-miR-122-5p	DOID:4481	allergic rhinitis	0.024577	0.0147091	HMOX1	1
hsa-miR-196a-5p	DOID:4481	allergic rhinitis	0.024577	0.0281904	HMOX1	1
hsa-miR-24-3p	DOID:4481	allergic rhinitis	0.024577	0.0346488	HMOX1	1
hsa-miR-17-5p	DOID:2043	hepatitis B	0.0246035	0.00966765	TLR7	1
hsa-miR-19a-3p	DOID:2043	hepatitis B	0.0246035	0.00966765	TLR7	1
hsa-miR-3978	DOID:2742	auditory system disease	0.0248237	0.0119954	HLA-DRB1	1
hsa-miR-122-5p	DOID:2163	nasal cavity disease	0.0250704	0.0147091	HMOX1	1
hsa-miR-122-5p	DOID:2825	nose disease	0.0250704	0.0147091	HMOX1	1
hsa-miR-122-5p	DOID:4483	rhinitis	0.0250704	0.0147091	HMOX1	1
hsa-miR-196a-5p	DOID:2163	nasal cavity disease	0.0250704	0.0281904	HMOX1	1
hsa-miR-196a-5p	DOID:2825	nose disease	0.0250704	0.0281904	HMOX1	1
hsa-miR-196a-5p	DOID:4483	rhinitis	0.0250704	0.0281904	HMOX1	1
hsa-miR-24-3p	DOID:2163	nasal cavity disease	0.0250704	0.0346488	HMOX1	1
hsa-miR-24-3p	DOID:2825	nose disease	0.0250704	0.0346488	HMOX1	1
hsa-miR-24-3p	DOID:4483	rhinitis	0.0250704	0.0346488	HMOX1	1
hsa-miR-3978	DOID:75	lymphatic system disease	0.0250704	0.0119954	HLA-DRB1	1
hsa-miR-122-5p	DOID:12365	malaria	0.0255636	0.0147566	HMOX1	1
hsa-miR-196a-5p	DOID:12365	malaria	0.0255636	0.0281904	HMOX1	1
hsa-miR-24-3p	DOID:12365	malaria	0.0255636	0.0346488	HMOX1	1
hsa-miR-3978	DOID:12365	malaria	0.0255636	0.0119998	HLA-DRB1	1
hsa-miR-3978	DOID:2893	cervix carcinoma	0.0258102	0.0119998	HLA-DRB1	1
hsa-miR-3978	DOID:4362	cervical cancer	0.0260567	0.0119998	HLA-DRB1	1
hsa-miR-34a-5p	DOID:5409	lung small cell carcinoma	0.0267379	0.0440584	IGF2BP3	1
hsa-miR-122-5p	DOID:552	pneumonia	0.0267961	0.0151225	HMOX1	1
hsa-miR-196a-5p	DOID:552	pneumonia	0.0267961	0.0288624	HMOX1	1
hsa-miR-24-3p	DOID:552	pneumonia	0.0267961	0.0346488	HMOX1	1
hsa-miR-3978	DOID:12336	male infertility	0.0267961	0.0120037	HLA-DRB1	1
hsa-miR-122-5p	DOID:0060031	autoimmune disease of gastrointestinal tract	0.0270425	0.0151225	HLA-DQA1	1
hsa-miR-3978	DOID:0060031	autoimmune disease of gastrointestinal tract	0.0270425	0.0120037	HLA-DRB1	1
hsa-miR-3978	DOID:1686	glaucoma	0.0270425	0.0120037	HLA-DRB1	1
hsa-miR-3978	DOID:12603	acute leukemia	0.0277816	0.0121483	HLA-DRB1	1
hsa-miR-3978	DOID:8469	influenza	0.0280279	0.0121483	HLA-DRB1	1
hsa-miR-24-3p	DOID:6713	cerebrovascular disease	0.0287665	0.0346488	PRKCH	1
hsa-miR-3978	DOID:4989	pancreatitis	0.0290127	0.0124289	HLA-DRB1	1
hsa-miR-17-5p	DOID:1883	hepatitis C	0.0290995	0.00966765	TLR7	1
hsa-miR-19a-3p	DOID:1883	hepatitis C	0.0290995	0.00966765	TLR7	1
hsa-miR-17-5p	DOID:1542	head and neck carcinoma	0.0293493	0.00966765	TLR7	1
hsa-miR-19a-3p	DOID:1542	head and neck carcinoma	0.0293493	0.00966765	TLR7	1
hsa-miR-17-5p	DOID:11934	head and neck cancer	0.0298489	0.00966765	TLR7	1
hsa-miR-19a-3p	DOID:11934	head and neck cancer	0.0298489	0.00966765	TLR7	1
hsa-miR-122-5p	DOID:10825	essential hypertension	0.0302431	0.0160469	HMOX1	1
hsa-miR-122-5p	DOID:1205	hypersensitivity reaction type I disease	0.0302431	0.0160469	HLA-DQA1	1
hsa-miR-122-5p	DOID:865	vasculitis	0.0302431	0.0160469	HMOX1	1
hsa-miR-196a-5p	DOID:10825	essential hypertension	0.0302431	0.0303683	HMOX1	1
hsa-miR-196a-5p	DOID:865	vasculitis	0.0302431	0.0303683	HMOX1	1
hsa-miR-24-3p	DOID:10825	essential hypertension	0.0302431	0.0346488	HMOX1	1
hsa-miR-24-3p	DOID:865	vasculitis	0.0302431	0.0346488	HMOX1	1
hsa-miR-3978	DOID:1205	hypersensitivity reaction type I disease	0.0302431	0.0126211	HLA-DRB1	1
hsa-miR-3978	DOID:865	vasculitis	0.0302431	0.0126211	HLA-DRB1	1
hsa-miR-34a-5p	DOID:2871	endometrial carcinoma	0.0304133	0.0440584	IGF2BP3	1
hsa-miR-122-5p	DOID:3770	pulmonary fibrosis	0.030489	0.0160469	HMOX1	1
hsa-miR-196a-5p	DOID:3770	pulmonary fibrosis	0.030489	0.0303683	HMOX1	1
hsa-miR-24-3p	DOID:3770	pulmonary fibrosis	0.030489	0.0346488	HMOX1	1
hsa-miR-3978	DOID:1107	esophageal carcinoma	0.030489	0.0126211	HLA-DRB1	1
hsa-miR-122-5p	DOID:974	upper respiratory tract disease	0.0312268	0.0160913	HMOX1	1
hsa-miR-196a-5p	DOID:974	upper respiratory tract disease	0.0312268	0.0303683	HMOX1	1
hsa-miR-24-3p	DOID:974	upper respiratory tract disease	0.0312268	0.0346488	HMOX1	1
hsa-miR-122-5p	DOID:2789	parasitic protozoa infectious disease	0.0314726	0.0160913	HMOX1	1
hsa-miR-196a-5p	DOID:2789	parasitic protozoa infectious disease	0.0314726	0.0303683	HMOX1	1
hsa-miR-24-3p	DOID:2789	parasitic protozoa infectious disease	0.0314726	0.0346488	HMOX1	1
hsa-miR-3978	DOID:2789	parasitic protozoa infectious disease	0.0314726	0.0128835	HLA-DRB1	1
hsa-miR-122-5p	DOID:9455	lipid storage disease	0.03221	0.0162363	HMOX1	1
hsa-miR-196a-5p	DOID:9455	lipid storage disease	0.03221	0.0304455	HMOX1	1
hsa-miR-24-3p	DOID:9455	lipid storage disease	0.03221	0.0346488	HMOX1	1
hsa-miR-3978	DOID:48	male reproductive system disease	0.0329471	0.0133389	HLA-DRB1	1
hsa-miR-196a-5p	DOID:0080014	chromosomal disease	0.0334383	0.0306578	IGF2BP3	1
hsa-miR-122-5p	DOID:1485	cystic fibrosis	0.0341749	0.0168752	HMOX1	1
hsa-miR-196a-5p	DOID:1485	cystic fibrosis	0.0341749	0.0306578	HMOX1	1
hsa-miR-24-3p	DOID:1485	cystic fibrosis	0.0341749	0.0346488	HMOX1	1
hsa-miR-122-5p	DOID:4195	hyperglycemia	0.0344204	0.0168752	HMOX1	1
hsa-miR-196a-5p	DOID:4195	hyperglycemia	0.0344204	0.0306578	HMOX1	1
hsa-miR-24-3p	DOID:4195	hyperglycemia	0.0344204	0.0346488	HMOX1	1
hsa-miR-3978	DOID:5041	esophageal cancer	0.0358926	0.0143735	HLA-DRB1	1
hsa-miR-34a-5p	DOID:1380	endometrial cancer	0.0359091	0.0440584	IGF2BP3	1
hsa-miR-34a-5p	DOID:3498	pancreatic ductal adenocarcinoma	0.0362748	0.0440584	IGF2BP3	1
hsa-miR-34a-5p	DOID:363	uterine cancer	0.0362748	0.0440584	IGF2BP3	1
hsa-miR-122-5p	DOID:10952	nephritis	0.0363831	0.0171489	HLA-DQA1	1
hsa-miR-3978	DOID:10952	nephritis	0.0363831	0.0144132	HLA-DRB1	1
hsa-miR-122-5p	DOID:1398	parasitic infectious disease	0.0371186	0.0171489	HMOX1	1
hsa-miR-122-5p	DOID:3211	lysosomal storage disease	0.0371186	0.0171489	HMOX1	1
hsa-miR-196a-5p	DOID:1398	parasitic infectious disease	0.0371186	0.0307584	HMOX1	1
hsa-miR-196a-5p	DOID:3211	lysosomal storage disease	0.0371186	0.0307584	HMOX1	1
hsa-miR-24-3p	DOID:1398	parasitic infectious disease	0.0371186	0.0346488	HMOX1	1
hsa-miR-24-3p	DOID:3211	lysosomal storage disease	0.0371186	0.0346488	HMOX1	1
hsa-miR-3978	DOID:1398	parasitic infectious disease	0.0371186	0.0145481	HLA-DRB1	1
hsa-miR-122-5p	DOID:2213	hemorrhagic disease	0.0376087	0.0171489	HMOX1	1
hsa-miR-122-5p	DOID:3310	atopic dermatitis	0.0376087	0.0171489	HMOX1	1
hsa-miR-196a-5p	DOID:2213	hemorrhagic disease	0.0376087	0.0307584	HMOX1	1
hsa-miR-196a-5p	DOID:3310	atopic dermatitis	0.0376087	0.0307584	HMOX1	1
hsa-miR-24-3p	DOID:2213	hemorrhagic disease	0.0376087	0.0346488	HMOX1	1
hsa-miR-24-3p	DOID:3310	atopic dermatitis	0.0376087	0.0346488	HMOX1	1
hsa-miR-3978	DOID:2213	hemorrhagic disease	0.0376087	0.0145851	HLA-DRB1	1
hsa-miR-122-5p	DOID:5517	stomach carcinoma	0.0378538	0.0171489	HMOX1	1
hsa-miR-196a-5p	DOID:5517	stomach carcinoma	0.0378538	0.0307584	HMOX1	1
hsa-miR-24-3p	DOID:5517	stomach carcinoma	0.0378538	0.0346488	HMOX1	1
hsa-miR-3978	DOID:399	tuberculosis	0.0385887	0.0148093	HLA-DRB1	1
hsa-miR-196a-5p	DOID:299	adenocarcinoma	0.0390785	0.030888	IGF2BP3	1
hsa-miR-122-5p	DOID:50	thyroid gland disease	0.0393234	0.017592	HLA-DQA1	1
hsa-miR-3978	DOID:50	thyroid gland disease	0.0393234	0.0149356	HLA-DRB1	1
hsa-miR-196a-5p	DOID:4074	pancreas adenocarcinoma	0.039813	0.030888	IGF2BP3	1
hsa-miR-122-5p	DOID:11612	polycystic ovary syndrome	0.0410364	0.0181167	HMOX1	1
hsa-miR-196a-5p	DOID:11612	polycystic ovary syndrome	0.0410364	0.030888	HMOX1	1
hsa-miR-24-3p	DOID:11612	polycystic ovary syndrome	0.0410364	0.0350785	HMOX1	1
hsa-miR-122-5p	DOID:1520	colon carcinoma	0.0415256	0.0181167	HMOX1	1
hsa-miR-196a-5p	DOID:1520	colon carcinoma	0.0415256	0.030888	HMOX1	1
hsa-miR-24-3p	DOID:1520	colon carcinoma	0.0415256	0.0350785	HMOX1	1
hsa-miR-196a-5p	DOID:2377	multiple sclerosis	0.0417702	0.030888	HMOX1	1
hsa-miR-24-3p	DOID:2377	multiple sclerosis	0.0417702	0.0350785	HMOX1	1
hsa-miR-3978	DOID:2377	multiple sclerosis	0.0417702	0.0155692	HLA-DRB1	1
hsa-miR-122-5p	DOID:3082	interstitial lung disease	0.0420147	0.0181167	HMOX1	1
hsa-miR-196a-5p	DOID:3082	interstitial lung disease	0.0420147	0.030888	HMOX1	1
hsa-miR-24-3p	DOID:3082	interstitial lung disease	0.0420147	0.0350785	HMOX1	1
hsa-miR-3978	DOID:3082	interstitial lung disease	0.0420147	0.0155692	HLA-DRB1	1
hsa-miR-3978	DOID:26	pancreas disease	0.0422591	0.0155692	HLA-DRB1	1
hsa-miR-106a-5p	DOID:526	Human immunodeficiency virus infectious disease	0.042748	0.0204536	TLR7	1
hsa-miR-3978	DOID:526	Human immunodeficiency virus infectious disease	0.042748	0.0155933	HLA-DRB1	1
hsa-miR-196a-5p	DOID:3213	demyelinating disease	0.0432367	0.0311986	HMOX1	1
hsa-miR-24-3p	DOID:3213	demyelinating disease	0.0432367	0.0350785	HMOX1	1
hsa-miR-3978	DOID:3213	demyelinating disease	0.0432367	0.015617	HLA-DRB1	1
hsa-miR-196a-5p	DOID:3910	lung adenocarcinoma	0.0439696	0.0311986	HMOX1	1
hsa-miR-24-3p	DOID:3910	lung adenocarcinoma	0.0439696	0.0350785	HMOX1	1
hsa-miR-122-5p	DOID:1247	blood coagulation disease	0.044458	0.018942	HMOX1	1
hsa-miR-196a-5p	DOID:1247	blood coagulation disease	0.044458	0.0311986	HMOX1	1
hsa-miR-24-3p	DOID:1247	blood coagulation disease	0.044458	0.0350785	HMOX1	1
hsa-miR-3978	DOID:1247	blood coagulation disease	0.044458	0.0159022	HLA-DRB1	1
hsa-miR-122-5p	DOID:14330	Parkinson's disease	0.0461665	0.0191924	HMOX1	1
hsa-miR-122-5p	DOID:8398	osteoarthritis	0.0461665	0.0191924	HMOX1	1
hsa-miR-196a-5p	DOID:14330	Parkinson's disease	0.0461665	0.0313165	HMOX1	1
hsa-miR-196a-5p	DOID:8398	osteoarthritis	0.0461665	0.0313165	HMOX1	1
hsa-miR-24-3p	DOID:14330	Parkinson's disease	0.0461665	0.0350785	HMOX1	1
hsa-miR-24-3p	DOID:8398	osteoarthritis	0.0461665	0.0350785	HMOX1	1
hsa-miR-3978	DOID:1575	rheumatic disease	0.0464105	0.0159984	HLA-DRB1	1
hsa-miR-3978	DOID:418	systemic scleroderma	0.0464105	0.0159984	HLA-DRB1	1
hsa-miR-3978	DOID:419	scleroderma	0.0464105	0.0159984	HLA-DRB1	1
hsa-miR-122-5p	DOID:2723	dermatitis	0.0466544	0.0191924	HMOX1	1
hsa-miR-196a-5p	DOID:2723	dermatitis	0.0466544	0.0313165	HMOX1	1
hsa-miR-24-3p	DOID:2723	dermatitis	0.0466544	0.0350785	HMOX1	1
hsa-miR-3978	DOID:0060041	autism spectrum disorder	0.0468983	0.0159984	HLA-DRB1	1
hsa-miR-3978	DOID:12849	autistic disorder	0.0468983	0.0159984	HLA-DRB1	1
hsa-miR-122-5p	DOID:870	neuropathy	0.0478735	0.0194701	HLA-DQA1	1
hsa-miR-3978	DOID:612	primary immunodeficiency disease	0.0483609	0.0162791	HLA-DRB1	1
hsa-miR-106a-5p	DOID:2043	hepatitis B	0.0486046	0.0213178	TLR7	1
hsa-miR-196a-5p	DOID:2043	hepatitis B	0.0486046	0.0321594	HMOX1	1
hsa-miR-24-3p	DOID:2043	hepatitis B	0.0486046	0.0359037	HMOX1	1
hsa-miR-3978	DOID:2043	hepatitis B	0.0486046	0.0162791	HLA-DRB1	1
hsa-miR-3978	DOID:0060040	pervasive developmental disorder	0.049579	0.0163089	HLA-DRB1	1
hsa-miR-3978	DOID:854	collagen disease	0.049579	0.0163089	HLA-DRB1	1
hsa-miR-34a-5p	DOID:0080014	chromosomal disease	0.0497388	0.0560964	IGF2BP3	1
hsa-miR-3978	DOID:326	ischemia	0.0503094	0.0164027	LGMN	1
hsa-miR-196a-5p	DOID:3347	osteosarcoma	0.0529853	0.0343881	IGF2BP3	1
hsa-miR-17-5p	DOID:2237	hepatitis	0.0538279	0.0145596	TLR7	1
hsa-miR-17-5p	DOID:3908	non-small cell lung carcinoma	0.0538279	0.0145596	TLR7	1
hsa-miR-19a-3p	DOID:2237	hepatitis	0.0538279	0.0145596	TLR7	1
hsa-miR-19a-3p	DOID:3908	non-small cell lung carcinoma	0.0538279	0.0145596	TLR7	1
hsa-miR-122-5p	DOID:0050890	synucleinopathy	0.0542003	0.0215533	HMOX1	1
hsa-miR-122-5p	DOID:3083	chronic obstructive pulmonary disease	0.0542003	0.0215533	HMOX1	1
hsa-miR-196a-5p	DOID:0050890	synucleinopathy	0.0542003	0.0343881	HMOX1	1
hsa-miR-196a-5p	DOID:3083	chronic obstructive pulmonary disease	0.0542003	0.0343881	HMOX1	1
hsa-miR-24-3p	DOID:0050890	synucleinopathy	0.0542003	0.03868	HMOX1	1
hsa-miR-24-3p	DOID:3083	chronic obstructive pulmonary disease	0.0542003	0.03868	HMOX1	1
hsa-miR-3978	DOID:0060038	specific developmental disorder	0.0542003	0.0173639	HLA-DRB1	1
hsa-miR-3978	DOID:5082	liver cirrhosis	0.0542003	0.0173639	HLA-DRB1	1
hsa-miR-122-5p	DOID:1036	chronic leukemia	0.054929	0.0216031	HLA-DQA1	1
hsa-miR-3978	DOID:1036	chronic leukemia	0.054929	0.0174457	HLA-DRB1	1
hsa-miR-17-5p	DOID:1037	lymphoblastic leukemia	0.0553266	0.0145596	TLR7	1
hsa-miR-19a-3p	DOID:1037	lymphoblastic leukemia	0.0553266	0.0145596	TLR7	1
hsa-miR-122-5p	DOID:6000	congestive heart failure	0.0563855	0.0219348	HMOX1	1
hsa-miR-196a-5p	DOID:6000	congestive heart failure	0.0563855	0.035291	HMOX1	1
hsa-miR-24-3p	DOID:6000	congestive heart failure	0.0563855	0.0395687	HMOX1	1
hsa-miR-196a-5p	DOID:1883	hepatitis C	0.0573558	0.0354197	HMOX1	1
hsa-miR-24-3p	DOID:1883	hepatitis C	0.0573558	0.0395899	HMOX1	1
hsa-miR-3978	DOID:1883	hepatitis C	0.0573558	0.0180608	HLA-DRB1	1
hsa-miR-106a-5p	DOID:1542	head and neck carcinoma	0.0578408	0.0221092	TLR7	1
hsa-miR-34a-5p	DOID:299	adenocarcinoma	0.0580448	0.0583467	IGF2BP3	1
hsa-miR-196a-5p	DOID:4905	pancreatic carcinoma	0.0583257	0.0355447	IGF2BP3	1
hsa-miR-3978	DOID:0050338	primary bacterial infectious disease	0.0585681	0.0182862	HLA-DRB1	1
hsa-miR-106a-5p	DOID:11934	head and neck cancer	0.0588104	0.0221092	TLR7	1
hsa-miR-34a-5p	DOID:4074	pancreas adenocarcinoma	0.0591247	0.0583467	IGF2BP3	1
hsa-miR-17-5p	DOID:74	hematopoietic system disease	0.0591982	0.0146621	TLR7	1
hsa-miR-19a-3p	DOID:74	hematopoietic system disease	0.0591982	0.0146621	TLR7	1
hsa-miR-196a-5p	DOID:184	bone cancer	0.0597795	0.0359576	IGF2BP3	1
hsa-miR-122-5p	DOID:2355	anemia	0.0600217	0.0230983	HLA-DQA1	1
hsa-miR-3978	DOID:2355	anemia	0.0600217	0.0185826	HLA-DRB1	1
hsa-miR-3978	DOID:8466	retinal degeneration	0.0641344	0.0196904	HLA-DRB1	1
hsa-miR-3978	DOID:104	bacterial infectious disease	0.0665493	0.020263	HLA-DRB1	1
hsa-miR-122-5p	DOID:10534	stomach cancer	0.0672732	0.0247886	HMOX1	1
hsa-miR-196a-5p	DOID:10534	stomach cancer	0.0672732	0.0394229	HMOX1	1
hsa-miR-24-3p	DOID:10534	stomach cancer	0.0672732	0.0443976	HMOX1	1
hsa-miR-122-5p	DOID:10591	pre-eclampsia	0.068238	0.0247886	HMOX1	1
hsa-miR-196a-5p	DOID:10591	pre-eclampsia	0.068238	0.0394229	HMOX1	1
hsa-miR-24-3p	DOID:10591	pre-eclampsia	0.068238	0.0443976	HMOX1	1
hsa-miR-122-5p	DOID:5844	myocardial infarction	0.0684791	0.0247886	HMOX1	1
hsa-miR-196a-5p	DOID:5844	myocardial infarction	0.0684791	0.0394229	HMOX1	1
hsa-miR-24-3p	DOID:5844	myocardial infarction	0.0684791	0.0443976	HMOX1	1
hsa-miR-122-5p	DOID:219	colon cancer	0.0692022	0.0247886	HMOX1	1
hsa-miR-196a-5p	DOID:219	colon cancer	0.0692022	0.0394229	HMOX1	1
hsa-miR-24-3p	DOID:219	colon cancer	0.0692022	0.0443976	HMOX1	1
hsa-miR-122-5p	DOID:2151	malignant ovarian surface epithelial-stromal neoplasm	0.070166	0.0247886	HLA-DQA1	1
hsa-miR-122-5p	DOID:2152	ovary epithelial cancer	0.070166	0.0247886	HLA-DQA1	1
hsa-miR-122-5p	DOID:4001	ovarian carcinoma	0.070166	0.0247886	HLA-DQA1	1
hsa-miR-3978	DOID:2151	malignant ovarian surface epithelial-stromal neoplasm	0.070166	0.0208473	HLA-DRB1	1
hsa-miR-3978	DOID:2152	ovary epithelial cancer	0.070166	0.0208473	HLA-DRB1	1
hsa-miR-3978	DOID:4001	ovarian carcinoma	0.070166	0.0208473	HLA-DRB1	1
hsa-miR-122-5p	DOID:9256	colorectal cancer	0.0704068	0.0247886	HMOX1	1
hsa-miR-196a-5p	DOID:9256	colorectal cancer	0.0704068	0.0394229	HMOX1	1
hsa-miR-24-3p	DOID:9256	colorectal cancer	0.0704068	0.0443976	HMOX1	1
hsa-miR-122-5p	DOID:5672	large intestine cancer	0.0706477	0.0247886	HMOX1	1
hsa-miR-196a-5p	DOID:5672	large intestine cancer	0.0706477	0.0394229	HMOX1	1
hsa-miR-24-3p	DOID:5672	large intestine cancer	0.0706477	0.0443976	HMOX1	1
hsa-miR-122-5p	DOID:10155	intestinal cancer	0.0735351	0.0255513	HMOX1	1
hsa-miR-196a-5p	DOID:10155	intestinal cancer	0.0735351	0.0405457	HMOX1	1
hsa-miR-24-3p	DOID:10155	intestinal cancer	0.0735351	0.0455326	HMOX1	1
hsa-miR-122-5p	DOID:2320	obstructive lung disease	0.0754576	0.0259672	HMOX1	1
hsa-miR-196a-5p	DOID:2320	obstructive lung disease	0.0754576	0.0411162	HMOX1	1
hsa-miR-24-3p	DOID:2320	obstructive lung disease	0.0754576	0.0460459	HMOX1	1
hsa-miR-122-5p	DOID:2394	ovarian cancer	0.0764181	0.0260473	HLA-DQA1	1
hsa-miR-3978	DOID:2394	ovarian cancer	0.0764181	0.0225232	HLA-DRB1	1
hsa-miR-196a-5p	DOID:1793	pancreatic cancer	0.0780978	0.04206	IGF2BP3	1
hsa-miR-34a-5p	DOID:3347	osteosarcoma	0.0784204	0.069727	IGF2BP3	1
hsa-miR-122-5p	DOID:655	inherited metabolic disorder	0.0809737	0.0273244	HMOX1	1
hsa-miR-196a-5p	DOID:655	inherited metabolic disorder	0.0809737	0.0421365	HMOX1	1
hsa-miR-24-3p	DOID:655	inherited metabolic disorder	0.0809737	0.0467631	HMOX1	1
hsa-miR-122-5p	DOID:0050737	autosomal recessive disease	0.081692	0.0273244	HMOX1	1
hsa-miR-196a-5p	DOID:0050737	autosomal recessive disease	0.081692	0.0421365	HMOX1	1
hsa-miR-24-3p	DOID:0050737	autosomal recessive disease	0.081692	0.0467631	HMOX1	1
hsa-miR-3978	DOID:0050737	autosomal recessive disease	0.081692	0.0238865	HLA-DRB1	1
hsa-miR-122-5p	DOID:657	adenoma	0.0831277	0.0273272	HMOX1	1
hsa-miR-196a-5p	DOID:657	adenoma	0.0831277	0.0421365	HMOX1	1
hsa-miR-24-3p	DOID:657	adenoma	0.0831277	0.0467631	HMOX1	1
hsa-miR-196a-5p	DOID:4450	renal cell carcinoma	0.083606	0.0421365	IGF2BP3	1
hsa-miR-24-3p	DOID:4450	renal cell carcinoma	0.083606	0.0467631	PRKCH	1
hsa-miR-3978	DOID:4450	renal cell carcinoma	0.083606	0.0242537	HLA-DRB1	1
hsa-miR-122-5p	DOID:1936	atherosclerosis	0.0840842	0.0273272	HMOX1	1
hsa-miR-196a-5p	DOID:1936	atherosclerosis	0.0840842	0.0421365	HMOX1	1
hsa-miR-24-3p	DOID:1936	atherosclerosis	0.0840842	0.0467631	HMOX1	1
hsa-miR-122-5p	DOID:2348	arteriosclerotic cardiovascular disease	0.0843232	0.0273272	HMOX1	1
hsa-miR-196a-5p	DOID:2348	arteriosclerotic cardiovascular disease	0.0843232	0.0421365	HMOX1	1
hsa-miR-24-3p	DOID:2348	arteriosclerotic cardiovascular disease	0.0843232	0.0467631	HMOX1	1
hsa-miR-34a-5p	DOID:1883	hepatitis C	0.0847932	0.069727	ATG7	1
hsa-miR-122-5p	DOID:3393	coronary artery disease	0.0850402	0.0273272	HMOX1	1
hsa-miR-196a-5p	DOID:3393	coronary artery disease	0.0850402	0.0421365	HMOX1	1
hsa-miR-24-3p	DOID:3393	coronary artery disease	0.0850402	0.0467631	HMOX1	1
hsa-miR-122-5p	DOID:37	skin disease	0.085518	0.0273272	HMOX1	1
hsa-miR-196a-5p	DOID:37	skin disease	0.085518	0.0421365	HMOX1	1
hsa-miR-24-3p	DOID:37	skin disease	0.085518	0.0467631	HMOX1	1
hsa-miR-3978	DOID:37	skin disease	0.085518	0.0246146	HLA-DRB1	1
hsa-miR-34a-5p	DOID:4905	pancreatic carcinoma	0.0862054	0.069727	IGF2BP3	1
hsa-miR-122-5p	DOID:2349	arteriosclerosis	0.0869507	0.0275391	HMOX1	1
hsa-miR-196a-5p	DOID:2349	arteriosclerosis	0.0869507	0.0423915	HMOX1	1
hsa-miR-24-3p	DOID:2349	arteriosclerosis	0.0869507	0.046937	HMOX1	1
hsa-miR-3978	DOID:5679	retinal disease	0.087428	0.0249692	HLA-DRB1	1
hsa-miR-34a-5p	DOID:184	bone cancer	0.0883209	0.069727	IGF2BP3	1
hsa-miR-196a-5p	DOID:201	connective tissue cancer	0.0902893	0.0432345	IGF2BP3	1
hsa-miR-3978	DOID:0060037	developmental disorder of mental health	0.0910039	0.0257906	HLA-DRB1	1
hsa-miR-122-5p	DOID:2621	autonomic nervous system neoplasm	0.0914802	0.0284698	HMOX1	1
hsa-miR-122-5p	DOID:769	neuroblastoma	0.0914802	0.0284698	HMOX1	1
hsa-miR-196a-5p	DOID:2621	autonomic nervous system neoplasm	0.0914802	0.0432345	HMOX1	1
hsa-miR-196a-5p	DOID:769	neuroblastoma	0.0914802	0.0432345	HMOX1	1
hsa-miR-24-3p	DOID:2621	autonomic nervous system neoplasm	0.0914802	0.0480239	HMOX1	1
hsa-miR-24-3p	DOID:769	neuroblastoma	0.0914802	0.0480239	HMOX1	1
hsa-miR-196a-5p	DOID:4451	renal carcinoma	0.0926703	0.0433545	IGF2BP3	1
hsa-miR-24-3p	DOID:4451	renal carcinoma	0.0926703	0.0480239	PRKCH	1
hsa-miR-3978	DOID:4451	renal carcinoma	0.0926703	0.0260624	HLA-DRB1	1
hsa-miR-3978	DOID:15	reproductive system disease	0.0940974	0.0262632	HLA-DRB1	1
hsa-miR-196a-5p	DOID:16	integumentary system disease	0.0959984	0.04424	HMOX1	1
hsa-miR-24-3p	DOID:16	integumentary system disease	0.0959984	0.0480239	HMOX1	1
hsa-miR-3978	DOID:16	integumentary system disease	0.0959984	0.0263274	HLA-DRB1	1
hsa-miR-122-5p	DOID:1192	peripheral nervous system neoplasm	0.0964734	0.0297284	HMOX1	1
hsa-miR-196a-5p	DOID:1192	peripheral nervous system neoplasm	0.0964734	0.04424	HMOX1	1
hsa-miR-24-3p	DOID:1192	peripheral nervous system neoplasm	0.0964734	0.0480239	HMOX1	1
hsa-miR-24-3p	DOID:423	myopathy	0.0969482	0.0480239	PRKCH	1
hsa-miR-24-3p	DOID:66	muscle tissue disease	0.0969482	0.0480239	PRKCH	1
hsa-miR-3978	DOID:423	myopathy	0.0969482	0.0263274	HLA-DRB1	1
hsa-miR-3978	DOID:66	muscle tissue disease	0.0969482	0.0263274	HLA-DRB1	1
hsa-miR-122-5p	DOID:28	endocrine system disease	0.0971855	0.0297284	HLA-DQA1	1
hsa-miR-3978	DOID:28	endocrine system disease	0.0971855	0.0263274	HLA-DRB1	1
hsa-miR-24-3p	DOID:0080000	muscular disease	0.0993204	0.0486269	PRKCH	1
hsa-miR-3978	DOID:0080000	muscular disease	0.0993204	0.0267093	HLA-DRB1	1
hsa-miR-122-5p	DOID:10652	Alzheimer's disease	0.104528	0.0317035	HMOX1	1
hsa-miR-196a-5p	DOID:10652	Alzheimer's disease	0.104528	0.0461662	HMOX1	1
hsa-miR-24-3p	DOID:10652	Alzheimer's disease	0.104528	0.04913	HMOX1	1
hsa-miR-106a-5p	DOID:3908	non-small cell lung carcinoma	0.104765	0.0353943	TLR7	1
hsa-miR-196a-5p	DOID:2237	hepatitis	0.104765	0.0461662	HMOX1	1
hsa-miR-196a-5p	DOID:3908	non-small cell lung carcinoma	0.104765	0.0461662	HMOX1	1
hsa-miR-24-3p	DOID:2237	hepatitis	0.104765	0.04913	HMOX1	1
hsa-miR-24-3p	DOID:3908	non-small cell lung carcinoma	0.104765	0.04913	HMOX1	1
hsa-miR-3978	DOID:2237	hepatitis	0.104765	0.0279692	HLA-DRB1	1
hsa-miR-122-5p	DOID:680	tauopathy	0.105474	0.0317214	HMOX1	1
hsa-miR-196a-5p	DOID:680	tauopathy	0.105474	0.0461662	HMOX1	1
hsa-miR-24-3p	DOID:680	tauopathy	0.105474	0.04913	HMOX1	1
hsa-miR-196a-5p	DOID:263	kidney cancer	0.106182	0.0461662	IGF2BP3	1
hsa-miR-24-3p	DOID:263	kidney cancer	0.106182	0.04913	PRKCH	1
hsa-miR-3978	DOID:263	kidney cancer	0.106182	0.0281437	HLA-DRB1	1
hsa-miR-196a-5p	DOID:0060100	musculoskeletal system cancer	0.106655	0.0461662	IGF2BP3	1
hsa-miR-106a-5p	DOID:1037	lymphoblastic leukemia	0.107599	0.0353943	TLR7	1
hsa-miR-3978	DOID:1037	lymphoblastic leukemia	0.107599	0.0283154	HLA-DRB1	1
hsa-miR-3978	DOID:936	brain disease	0.110193	0.0286507	HLA-DRB1	1
hsa-miR-122-5p	DOID:120	female reproductive organ cancer	0.110428	0.0329347	HLA-DQA1	1
hsa-miR-196a-5p	DOID:120	female reproductive organ cancer	0.110428	0.0473571	IGF2BP3	1
hsa-miR-3978	DOID:120	female reproductive organ cancer	0.110428	0.0286507	HLA-DRB1	1
hsa-miR-196a-5p	DOID:557	kidney disease	0.111841	0.0475231	HMOX1	1
hsa-miR-24-3p	DOID:557	kidney disease	0.111841	0.0511859	HMOX1	1
hsa-miR-3978	DOID:557	kidney disease	0.111841	0.0288144	HLA-DRB1	1
hsa-miR-34a-5p	DOID:1793	pancreatic cancer	0.114836	0.0863426	IGF2BP3	1
hsa-miR-106a-5p	DOID:74	hematopoietic system disease	0.114899	0.0355724	TLR7	1
hsa-miR-196a-5p	DOID:74	hematopoietic system disease	0.114899	0.0479032	HMOX1	1
hsa-miR-24-3p	DOID:74	hematopoietic system disease	0.114899	0.0513413	HMOX1	1
hsa-miR-3978	DOID:74	hematopoietic system disease	0.114899	0.0293967	HLA-DRB1	1
hsa-miR-122-5p	DOID:0060084	cell type benign neoplasm	0.115134	0.0340544	HMOX1	1
hsa-miR-196a-5p	DOID:0060084	cell type benign neoplasm	0.115134	0.0479032	HMOX1	1
hsa-miR-24-3p	DOID:0060084	cell type benign neoplasm	0.115134	0.0513413	HMOX1	1
hsa-miR-196a-5p	DOID:18	urinary system disease	0.115839	0.0479032	HMOX1	1
hsa-miR-24-3p	DOID:18	urinary system disease	0.115839	0.0513413	HMOX1	1
hsa-miR-3978	DOID:18	urinary system disease	0.115839	0.0294327	HLA-DRB1	1
hsa-miR-122-5p	DOID:850	lung disease	0.120764	0.035427	HMOX1	1
hsa-miR-196a-5p	DOID:850	lung disease	0.120764	0.0491592	HMOX1	1
hsa-miR-24-3p	DOID:850	lung disease	0.120764	0.0525225	HMOX1	1
hsa-miR-3978	DOID:850	lung disease	0.120764	0.0303255	HLA-DRB1	1
hsa-miR-196a-5p	DOID:3996	urinary system cancer	0.120999	0.0491592	IGF2BP3	1
hsa-miR-24-3p	DOID:3996	urinary system cancer	0.120999	0.0525225	PRKCH	1
hsa-miR-3978	DOID:3996	urinary system cancer	0.120999	0.0303255	HLA-DRB1	1
hsa-miR-34a-5p	DOID:4450	renal cell carcinoma	0.122757	0.0881034	IGF2BP3	1
hsa-miR-34a-5p	DOID:201	connective tissue cancer	0.132337	0.0893036	IGF2BP3	1
hsa-miR-34a-5p	DOID:4451	renal carcinoma	0.135742	0.0893036	IGF2BP3	1
hsa-miR-34a-5p	DOID:2237	hepatitis	0.152965	0.0907844	ATG7	1
hsa-miR-34a-5p	DOID:263	kidney cancer	0.154977	0.0907844	IGF2BP3	1
hsa-miR-34a-5p	DOID:0060100	musculoskeletal system cancer	0.155646	0.0907844	IGF2BP3	1
hsa-miR-34a-5p	DOID:120	female reproductive organ cancer	0.160991	0.0907844	IGF2BP3	1
hsa-miR-34a-5p	DOID:3996	urinary system cancer	0.175902	0.0957723	IGF2BP3	1
